# Supplementary material for: Understanding the responses of tillering to 2,4-D isooctyl ester in Setaria viridis L
Source: BMC Genomics. 2024 Jul 9;25:682. doi: 10.1186/s12864-024-10579-6 (PMC11232182; doi:10.1186/s12864-024-10579-6)
Supplement: Supplementary file 2 — Supplementary Material 2 [file 12864_2024_10579_MOESM2_ESM.xlsx]

## Sheet: table S1
Table S1. Summary of RNA sequencing and mapping using the Setaria genome as the reference.
Sample	Total reads	Mapping reads	GC (%)	Total mapped (%)	Uniquely mapped (%)	Multiple mapped (%)
Sv-T0-1	46, 703, 362	44, 798, 334	53.17	95.92	91.59	4.33
Sv-T0-2	45, 141, 140	43, 374, 177	53.27	96.09	93.36	2.73
Sv-T0-3	40, 534, 488	38, 983, 442	53.83	96.17	93.7	2.48
Sv-T4-1	53, 272, 924	50, 787, 600	53.07	95.33	92.94	2.4
Sv-T4-2	48, 791, 662	46, 395, 490	53.14	95.09	92.69	2.4
Sv-T4-3	56, 809, 098	54, 182, 482	52.97	95.38	92.95	2.43

## Sheet: Table S2
Table S2. The expression and annotation of DEGs in green foxtail based on log2 (fold change) with untreated plants as control.
#ID	gene_name	Sv-T0-1_FPKM	Sv-T0-2_FPKM	Sv-T0-3_FPKM	Sv-T4-1_FPKM	Sv-T4-2_FPKM	Sv-T4-3_FPKM	FDR	log2FC	regulated	COG_class	COG_class_annotation	GO_annotation	KEGG_annotation	KEGG_pathway_annotation	KOG_class	KOG_class_annotation	Pfam_annotation	Swiss_Prot_annotation	eggNOG_class	eggNOG_class_annotation	NR_annotation	GO_second_level_annotation
Sevir.5G384900.v4.1	Sevir.5G384900	4.1732	3.45055	4.06653	8.23313	10.8269	9.84023	4.409e-10	1.24038	up	--	--	--	K15919|9.1e-21|cic:CICLE_v10023615mg|K15919 glyoxylate/hydroxypyruvate reductase [EC:1.1.1.79 1.1.1.81] | (RefSeq) hypothetical protein	Glycine, serine and threonine metabolism (ko00260);; Glyoxylate and dicarboxylate metabolism (ko00630);; Carbon metabolism (ko01200)	[D]	Cell cycle control, cell division, chromosome partitioning	TUTase nucleotidyltransferase domain	Protein HESO1 OS=Arabidopsis thaliana OX=3702 GN=HESO1 PE=1 SV=1	D	Cell cycle control, cell division, chromosome partitioning	protein HESO1-like isoform X1 [Setaria viridis]	--
Sevir.6G050150.v4.1	Sevir.6G050150	6.61046	4.378	5.37918	0.867603	1.2124	0.7011	7.69439e-13	-2.6077	down	--	--	--	--	--	--	--	Protein of unknown function (DUF1618)	--	S	Function unknown	uncharacterized protein LOC117860772 [Setaria viridis]	--
Sevir.4G229600.v4.1	Sevir.4G229600	15.9747	10.801	17.3826	55.0292	51.6177	51.2458	1.53334e-18	1.77936	up	--	--	Molecular Function: GTPase activator activity (GO:0005096);; Molecular Function: metal ion binding (GO:0046872);;	K12486|8.4e-185|sita:101784852|K12486 stromal membrane-associated protein | (RefSeq) ADP-ribosylation factor GTPase-activating protein AGD12	Endocytosis (ko04144)	[R]	General function prediction only	Putative GTPase activating protein for Arf	ADP-ribosylation factor GTPase-activating protein AGD12 OS=Arabidopsis thaliana OX=3702 GN=AGD12 PE=1 SV=1	T	Signal transduction mechanisms	ADP-ribosylation factor GTPase-activating protein AGD12 [Setaria italica]	biological process: biological regulation (GO:0065007);; molecular function: molecular function regulator (GO:0098772);; molecular function: binding (GO:0005488)
Sevir.2G444600.v4.1	Sevir.2G444600	27.6185	10.8517	9.06851	1.4402	1.14996	1.43601	4.12834e-14	-3.62194	down	--	--	--	--	--	--	--	--	--	--	--	hypothetical protein SEVIR_2G444600v2 [Setaria viridis]	--
NewGene_4393	--	0	0	0.09734	0.572496	0.864533	0.793751	0.00153295	4.52699	up	--	--	--	--	--	--	--	--	--	--	--	unnamed protein product [Digitaria exilis]	--
Sevir.9G422800.v4.1	Sevir.9G422800	0.948565	0.383826	1.85082	10.4466	12.3578	10.7118	6.87556e-10	3.34066	up	--	--	Molecular Function: DNA binding (GO:0003677);; Cellular Component: nucleus (GO:0005634);;	--	--	--	--	Homeodomain	WUSCHEL-related homeobox 6 OS=Oryza sativa subsp. japonica OX=39947 GN=WOX6 PE=2 SV=1	K	Transcription	WUSCHEL-related homeobox 6 [Setaria italica]	molecular function: binding (GO:0005488);; cellular component: intracellular (GO:0005622);; cellular component: cellular anatomical entity (GO:0110165)
Sevir.2G307700.v4.1	Sevir.2G307700	12.4376	7.75214	8.29071	4.33537	5.60123	4.41942	0.00651955	-1.04391	down	--	--	Biological Process: response to auxin (GO:0009733);; Biological Process: regulation of organ growth (GO:0046620);;	K14488|3.1e-06|pvu:PHAVU_009G001300g|K14488 SAUR family protein | (RefSeq) hypothetical protein	Plant hormone signal transduction (ko04075)	--	--	Auxin responsive protein	Auxin-responsive protein SAUR36 OS=Oryza sativa subsp. japonica OX=39947 GN=SAUR39 PE=2 SV=1	S	Function unknown	auxin-responsive protein SAUR36 [Setaria italica]	biological process: response to stimulus (GO:0050896);; biological process: biological regulation (GO:0065007)
NewGene_1619	--	0.495702	0.123166	0.315278	1.73642	2.08616	1.78499	2.8154e-05	2.52115	up	--	--	--	--	--	--	--	--	--	--	--	--	--
Sevir.7G312801.v4.1	Sevir.7G312801	38.8705	36.3732	27.7909	4.80463	5.25482	3.39725	2.25676e-30	-2.98936	down	[J]	Translation, ribosomal structure and biogenesis	Molecular Function: translation elongation factor activity (GO:0003746);; Cellular Component: cytoplasm (GO:0005737);;	K02356|5.4e-127|sita:101771688|K02356 elongation factor P | (RefSeq) uncharacterized protein LOC101771688	--	--	--	Elongation factor P (EF-P) KOW-like domain	--	J	Translation, ribosomal structure and biogenesis	uncharacterized protein LOC101771688 [Setaria italica]	biological process: metabolic process (GO:0008152);; biological process: cellular process (GO:0009987);; biological process: biological regulation (GO:0065007);; molecular function: binding (GO:0005488);; molecular function: translation regulator activity (GO:0045182);; cellular component: cellular anatomical entity (GO:0110165)
Sevir.7G077800.v4.1	Sevir.7G077800	6.42513	8.66466	11.0055	18.797	20.7194	19.497	1.04692e-06	1.12372	up	--	--	Cellular Component: cellular_component (GO:0005575);; Cellular Component: intracellular (GO:0005622);; Cellular Component: obsolete cell (GO:0005623);; Cellular Component: nucleus (GO:0005634);; Cellular Component: organelle (GO:0043226);; Cellular Component: membrane-bounded organelle (GO:0043227);; Cellular Component: intracellular organelle (GO:0043229);; Cellular Component: intracellular memb…	--	--	--	--	MYND finger	F-box protein At1g67340 OS=Arabidopsis thaliana OX=3702 GN=At1g67340 PE=1 SV=1	S	Function unknown	F-box protein At5g50450-like [Setaria viridis]	cellular component: intracellular (GO:0005622);; cellular component: cellular anatomical entity (GO:0110165)
Sevir.5G150600.v4.1	Sevir.5G150600	4.62303	3.78116	5.89065	0.387758	0.316666	0.397983	2.01205e-15	-3.66511	down	--	--	Molecular Function: protein dimerization activity (GO:0046983);;	K20558|1.3e-43|egu:105040725|K20558 transcription factor SPEECHLESS | (RefSeq) transcription factor SPEECHLESS	MAPK signaling pathway - plant (ko04016)	--	--	Helix-loop-helix DNA-binding domain	Transcription factor MUTE OS=Arabidopsis thaliana OX=3702 GN=MUTE PE=2 SV=1	K	Transcription	transcription factor MUTE [Setaria viridis]	molecular function: binding (GO:0005488)
Sevir.5G287100.v4.1	Sevir.5G287100	0.592833	0.863473	0.905269	1.81084	2.22079	2.54866	0.000291286	1.42535	up	[T]	Signal transduction mechanisms	Molecular Function: protein serine/threonine kinase activity (GO:0004674);; Molecular Function: ATP binding (GO:0005524);;	K20716|2.0e-272|sita:101773963|K20716 mitogen-activated protein kinase kinase kinase 17/18 | (RefSeq) mitogen-activated protein kinase kinase kinase 18	MAPK signaling pathway - plant (ko04016)	[T]	Signal transduction mechanisms	Protein kinase domain	Mitogen-activated protein kinase kinase kinase 17 OS=Arabidopsis thaliana OX=3702 GN=MAPKKK17 PE=1 SV=1	T	Signal transduction mechanisms	mitogen-activated protein kinase kinase kinase 18-like [Setaria viridis]	biological process: metabolic process (GO:0008152);; biological process: cellular process (GO:0009987);; molecular function: catalytic activity (GO:0003824);; molecular function: binding (GO:0005488)
Sevir.3G003900.v4.1	Sevir.3G003900	2.02482	3.81233	3.51496	0.491307	0.442838	0.752301	9.9863e-07	-2.41045	down	--	--	Molecular Function: DNA binding (GO:0003677);; Cellular Component: nucleus (GO:0005634);; Biological Process: regulation of transcription, DNA-templated (GO:0006355);;	K00521|1.1e-32|cmos:111447866|K00521 ferric-chelate reductase [EC:1.16.1.7] | (RefSeq) ferric reduction oxidase 7, chloroplastic-like	--	--	--	No apical meristem (NAM) protein	NAC domain-containing protein 30 OS=Arabidopsis thaliana OX=3702 GN=NAC030 PE=1 SV=1	K	Transcription	NAC domain-containing protein 30-like isoform X1 [Setaria viridis]	molecular function: binding (GO:0005488);; cellular component: intracellular (GO:0005622);; cellular component: cellular anatomical entity (GO:0110165);; biological process: biological regulation (GO:0065007)
Sevir.6G071600.v4.1	Sevir.6G071600	16.6605	28.4131	42.8397	15.4015	14.4022	14.3398	0.0023223	-1.04306	down	--	--	Biological Process: reproduction (GO:0000003);; Biological Process: developmental process involved in reproduction (GO:0003006);; Molecular Function: molecular_function (GO:0003674);; Molecular Function: DNA-binding transcription factor activity (GO:0003700);; Molecular Function: protein binding (GO:0005515);; Cellular Component: cellular_component (GO:0005575);; Cellular Component: intracellular…	K11462|6.3e-229|sita:101777620|K11462 polycomb protein EED | (RefSeq) polycomb group protein FIE2	--	[K]	Transcription	WD domain, G-beta repeat	Polycomb group protein FIE2 OS=Zea mays OX=4577 GN=FIE2 PE=2 SV=1	K	Transcription	polycomb group protein FIE2 [Setaria viridis]	biological process: reproduction (GO:0000003);; biological process: reproductive process (GO:0022414);; biological process: developmental process (GO:0032502);; molecular function: transcription regulator activity (GO:0140110);; molecular function: binding (GO:0005488);; cellular component: intracellular (GO:0005622);; cellular component: cellular anatomical entity (GO:0110165);; cellular compone…
Sevir.3G216100.v4.1	Sevir.3G216100	1.1732	0.829965	2.55914	0.086874	0.195251	0.104518	4.52126e-06	-3.5047	down	--	--	--	--	--	--	--	Protein of unknown function (DUF1618)	--	S	Function unknown	hypothetical protein SEVIR_3G216100v2 [Setaria viridis]	--
Sevir.5G454800.v4.1	Sevir.5G454800	4.35683	2.17675	2.58974	1.43885	0.638696	1.03233	0.00791431	-1.57935	down	--	--	Molecular Function: hydrolase activity, hydrolyzing O-glycosyl compounds (GO:0004553);; Biological Process: carbohydrate metabolic process (GO:0005975);;	K19892|6.4e-55|mus:103989423|K19892 glucan endo-1,3-beta-glucosidase 4 [EC:3.2.1.39] | (RefSeq) glucan endo-1,3-beta-glucosidase 4-like isoform X2	Starch and sucrose metabolism (ko00500)	--	--	Glycosyl hydrolases family 17	Lichenase-2 (Fragment) OS=Hordeum vulgare OX=4513 PE=1 SV=1	G	Carbohydrate transport and metabolism	lichenase-2-like [Setaria viridis]	molecular function: catalytic activity (GO:0003824);; biological process: metabolic process (GO:0008152)
Sevir.5G359100.v4.1	Sevir.5G359100	10.9338	6.89014	9.45206	48.1137	48.1601	48.4606	3.3929e-35	2.34757	up	--	--	Molecular Function: DNA-binding transcription factor activity (GO:0003700);; Biological Process: transcription, DNA-templated (GO:0006351);; Molecular Function: sequence-specific DNA binding (GO:0043565);;	K14431|2.5e-251|sita:101771904|K14431 transcription factor TGA | (RefSeq) transcription factor TGAL1	Plant hormone signal transduction (ko04075)	--	--	Seed dormancy control	Transcription factor HBP-1b(c1) (Fragment) OS=Triticum aestivum OX=4565 PE=1 SV=2	K	Transcription	transcription factor TGAL1-like [Setaria viridis]	molecular function: transcription regulator activity (GO:0140110);; biological process: metabolic process (GO:0008152);; biological process: cellular process (GO:0009987);; molecular function: binding (GO:0005488)
Sevir.5G001300.v4.1	Sevir.5G001300	12.8885	14.7828	15.5804	64.3662	59.6507	65.5569	1.07698e-45	2.07441	up	--	--	--	K19892|4.1e-15|lang:109338849|K19892 glucan endo-1,3-beta-glucosidase 4 [EC:3.2.1.39] | (RefSeq) glucan endo-1,3-beta-glucosidase 4-like	Starch and sucrose metabolism (ko00500)	--	--	X8 domain	Glucan endo-1,3-beta-glucosidase 7 OS=Arabidopsis thaliana OX=3702 GN=At4g34480 PE=1 SV=2	S	Function unknown	hypothetical protein SEVIR_5G001300v2 [Setaria viridis]	--
Sevir.4G297800.v4.1	Sevir.4G297800	0.509421	0.53526	1.11032	2.37746	2.05529	2.5506	0.000461271	1.63197	up	--	--	Cellular Component: exocyst (GO:0000145);; Biological Process: exocytosis (GO:0006887);; Biological Process: protein transport (GO:0015031);;	K07195|3.0e-14|egu:105051168|K07195 exocyst complex component 7 | (RefSeq) exocyst complex component EXO70B1-like	--	[U]	Intracellular trafficking, secretion, and vesicular transport	Exo70 exocyst complex subunit	Exocyst complex component EXO70E2 OS=Arabidopsis thaliana OX=3702 GN=EXO70E2 PE=1 SV=1	U	Intracellular trafficking, secretion, and vesicular transport	hypothetical protein SEVIR_4G297800v2 [Setaria viridis]	cellular component: protein-containing complex (GO:0032991);; biological process: cellular process (GO:0009987);; biological process: localization (GO:0051179)
Sevir.3G293100.v4.1	Sevir.3G293100	20.1655	22.8652	16.9541	5.18246	4.45467	4.31748	2.81893e-28	-2.14594	down	[T]	Signal transduction mechanisms	Molecular Function: protein serine/threonine kinase activity (GO:0004674);; Molecular Function: ATP binding (GO:0005524);; Biological Process: signal transduction (GO:0007165);;	K07198|1.6e-263|sita:101786950|K07198 5'-AMP-activated protein kinase, catalytic alpha subunit [EC:2.7.11.11] | (RefSeq) CBL-interacting protein kinase 18	--	[T]	Signal transduction mechanisms	Protein kinase domain	CBL-interacting protein kinase 18 OS=Oryza sativa subsp. japonica OX=39947 GN=CIPK18 PE=2 SV=1	T	Signal transduction mechanisms	CBL-interacting protein kinase 18 [Setaria viridis]	biological process: metabolic process (GO:0008152);; biological process: cellular process (GO:0009987);; molecular function: catalytic activity (GO:0003824);; molecular function: binding (GO:0005488);; biological process: biological regulation (GO:0065007)
Sevir.2G211800.v4.1	Sevir.2G211800	27.7749	22.7309	20.7007	6.32675	7.29906	5.58373	1.75494e-20	-1.9476	down	[O]	Posttranslational modification, protein turnover, chaperones	Molecular Function: cysteine-type endopeptidase activity (GO:0004197);; Cellular Component: integral component of membrane (GO:0016021);; Biological Process: CAAX-box protein processing (GO:0071586);;	K07052|1.2e-200|sita:101774793|K07052 uncharacterized protein | (RefSeq) uncharacterized protein LOC101774793 isoform X1	--	--	--	CPBP intramembrane metalloprotease	--	S	Function unknown	membrane-embedded CAAX protease MroQ-like [Setaria viridis]	biological process: metabolic process (GO:0008152);; molecular function: catalytic activity (GO:0003824);; cellular component: cellular anatomical entity (GO:0110165)
Sevir.2G407700.v4.1	Sevir.2G407700	26.9855	26.9844	24.1434	9.32611	8.58618	12.5819	4.0967e-15	-1.40603	down	[R]	General function prediction only	Molecular Function: protein binding (GO:0005515);;	K12602|1.1e-09|smo:SELMODRAFT_269750|K12602 WD repeat-containing protein 61 | (RefSeq) hypothetical protein	RNA degradation (ko03018)	--	--	Anaphase-promoting complex subunit 4 WD40 domain	--	S	Function unknown	uncharacterized WD repeat-containing protein C2A9.03-like isoform X1 [Setaria viridis]	molecular function: binding (GO:0005488)
Sevir.6G057700.v4.1	Sevir.6G057700	1.95105	1.40823	1.83714	4.48715	5.11206	4.52805	1.2153e-08	1.36338	up	--	--	Cellular Component: transcription factor TFIIH core complex (GO:0000439);; Biological Process: nucleotide-excision repair (GO:0006289);; Biological Process: transcription, DNA-templated (GO:0006351);;	K03141|0.0e+00|sita:101778837|K03141 transcription initiation factor TFIIH subunit 1 | (RefSeq) probable RNA polymerase II transcription factor B subunit 1-1 isoform X1	Basal transcription factors (ko03022);; Nucleotide excision repair (ko03420)	[KL]	Transcription;; Replication, recombination and repair	BSD domain	General transcription and DNA repair factor IIH subunit TFB1-1 OS=Arabidopsis thaliana OX=3702 GN=TFB1-1 PE=2 SV=1	--	--	general transcription and DNA repair factor IIH subunit TFB1-1-like isoform X1 [Setaria viridis]	cellular component: protein-containing complex (GO:0032991);; biological process: metabolic process (GO:0008152);; biological process: cellular process (GO:0009987);; biological process: response to stimulus (GO:0050896)
Sevir.5G351700.v4.1	Sevir.5G351700	0.221717	1.18352	1.49404	3.57504	3.06733	3.4719	0.0098858	1.75988	up	[O]	Posttranslational modification, protein turnover, chaperones	Molecular Function: serine-type endopeptidase activity (GO:0004252);;	K15333|1.8e-78|nsy:104224633|K15333 tRNA guanosine-2'-O-methyltransferase [EC:2.1.1.34] | (RefSeq) uncharacterized protein LOC104224633	--	--	--	Subtilase family	Subtilisin-like protease SBT3.5 OS=Arabidopsis thaliana OX=3702 GN=SBT3.5 PE=1 SV=1	O	Posttranslational modification, protein turnover, chaperones	subtilisin-like protease SBT3.5 [Setaria viridis]	biological process: metabolic process (GO:0008152);; molecular function: catalytic activity (GO:0003824)
Sevir.6G207750.v4.1	Sevir.6G207750	0.454624	0.379426	2.85009	12.2494	10.3063	10.1454	9.37453e-05	3.08622	up	[M]	Cell wall/membrane/envelope biogenesis	Molecular Function: protein kinase activity (GO:0004672);; Molecular Function: ATP binding (GO:0005524);;	K23544|5.0e-40|brp:103842861|K23544 serine incorporator 1/3 | (RefSeq) serine incorporator 3	--	--	--	Protein kinase domain	Wall-associated receptor kinase 3 OS=Arabidopsis thaliana OX=3702 GN=WAK3 PE=2 SV=2	--	--	hypothetical protein SEVIR_6G207750v2 [Setaria viridis]	biological process: metabolic process (GO:0008152);; biological process: cellular process (GO:0009987);; molecular function: catalytic activity (GO:0003824);; molecular function: binding (GO:0005488)
Sevir.9G563700.v4.1	Sevir.9G563700	2.62248	0.804971	2.2559	6.25111	5.97699	6.0784	0.0018476	1.6192	up	--	--	--	--	--	--	--	--	--	S	Function unknown	hypothetical protein SEVIR_9G563700v2 [Setaria viridis]	--
NewGene_2675	--	0	0	0	3.19882	3.44616	2.60925	4.78474e-14	9.76739	up	--	--	Cellular Component: integral component of membrane (GO:0016021);;	K03231|1.64e-14|mtr:MTR_5g037350|K03231 elongation factor 1-alpha | (RefSeq) elongation factor 1-alpha	RNA transport (ko03013)	--	--	--	--	S	Function unknown	hypothetical protein SEVIR_6G231766v2 [Setaria viridis]	cellular component: cellular anatomical entity (GO:0110165)
Sevir.5G000600.v4.1	Sevir.5G000600	5.79648	0	1.45942	100.31	111.728	112.618	0.00187259	5.40003	up	--	--	--	--	--	--	--	Stigma-specific protein, Stig1	--	S	Function unknown	stigma-specific STIG1-like protein 1 [Setaria italica]	--
Sevir.7G001900.v4.1	Sevir.7G001900	2.59237	3.38843	2.17105	0.914486	1.4603	1.43307	0.00804507	-1.15047	down	--	--	Molecular Function: molecular_function (GO:0003674);; Molecular Function: nucleic acid binding (GO:0003676);; Molecular Function: DNA binding (GO:0003677);; Molecular Function: DNA-binding transcription factor activity (GO:0003700);; Molecular Function: binding (GO:0005488);; Cellular Component: cellular_component (GO:0005575);; Cellular Component: intracellular (GO:0005622);; Cellular Component:…	--	--	[R]	General function prediction only	C2H2-type zinc finger	Zinc finger protein ZAT5 OS=Arabidopsis thaliana OX=3702 GN=ZAT5 PE=2 SV=1	S	Function unknown	zinc finger protein ZAT5-like [Setaria viridis]	molecular function: binding (GO:0005488);; molecular function: transcription regulator activity (GO:0140110);; cellular component: intracellular (GO:0005622);; cellular component: cellular anatomical entity (GO:0110165);; biological process: biological regulation (GO:0065007)
Sevir.1G138200.v4.1	Sevir.1G138200	20.2214	12.291	13	6.84267	5.42647	5.52713	3.63302e-06	-1.41351	down	--	--	Cellular Component: integral component of membrane (GO:0016021);;	--	--	--	--	Protein of unknown function (DUF3082)	--	S	Function unknown	uncharacterized protein LOC117862684 [Setaria viridis]	cellular component: cellular anatomical entity (GO:0110165)
Sevir.7G154300.v4.1	Sevir.7G154300	0.424175	0	2.23326	27.4969	27.4637	25.7078	0.00913192	4.87365	up	--	--	Molecular Function: magnesium ion binding (GO:0000287);; Molecular Function: terpene synthase activity (GO:0010333);;	K15803|0.0e+00|sita:101777640|K15803 (-)-germacrene D synthase [EC:4.2.3.75] | (RefSeq) beta-sesquiphellandrene synthase	Sesquiterpenoid and triterpenoid biosynthesis (ko00909)	--	--	Terpene synthase family, metal binding domain	(E)-beta-caryophyllene synthase OS=Zea mays OX=4577 GN=TPS23 PE=3 SV=1	S	Function unknown	(E)-beta-caryophyllene synthase-like [Setaria viridis]	molecular function: binding (GO:0005488);; molecular function: catalytic activity (GO:0003824)
Sevir.3G422600.v4.1	Sevir.3G422600	3.53619	2.32473	1.65569	12.9513	12.9716	9.43256	4.06257e-08	2.0882	up	--	--	Cellular Component: integral component of membrane (GO:0016021);;	--	--	[I]	Lipid transport and metabolism	GNS1/SUR4 family	Elongation of fatty acids protein 3-like OS=Arabidopsis thaliana OX=3702 GN=HOS3 PE=2 SV=1	I	Lipid transport and metabolism	elongation of fatty acids protein 3-like [Setaria viridis]	cellular component: cellular anatomical entity (GO:0110165)
Sevir.5G038100.v4.1	Sevir.5G038100	4.66401	2.89657	5.26779	10.5305	9.21205	10.0386	6.22807e-05	1.15975	up	[G]	Carbohydrate transport and metabolism	Cellular Component: integral component of membrane (GO:0016021);; Molecular Function: transmembrane transporter activity (GO:0022857);;	K12818|8.6e-77|smo:SELMODRAFT_429199|K12818 ATP-dependent RNA helicase DHX8/PRP22 [EC:3.6.4.13] | (RefSeq) hypothetical protein	Spliceosome (ko03040)	[R]	General function prediction only	Major Facilitator Superfamily	Probable peptide/nitrate transporter At3g43790 OS=Arabidopsis thaliana OX=3702 GN=ZIFL2 PE=2 SV=2	S	Function unknown	probable peptide/nitrate transporter At3g43790 isoform X1 [Setaria viridis]	cellular component: cellular anatomical entity (GO:0110165);; molecular function: transporter activity (GO:0005215)
Sevir.9G110200.v4.1	Sevir.9G110200	0	0	0.04037	3.58206	2.32023	2.7066	2.57043e-11	7.78448	up	[G]	Carbohydrate transport and metabolism	Molecular Function: UDP-glycosyltransferase activity (GO:0008194);; Cellular Component: intracellular membrane-bounded organelle (GO:0043231);;	K23260|2.7e-75|pda:103707603|K23260 scopoletin glucosyltransferase [EC:2.4.1.128] | (RefSeq) scopoletin glucosyltransferase-like	Phenylpropanoid biosynthesis (ko00940)	[GC]	Carbohydrate transport and metabolism;; Energy production and conversion	UDP-glucoronosyl and UDP-glucosyl transferase	UDP-glycosyltransferase 73B4 OS=Arabidopsis thaliana OX=3702 GN=UGT73B4 PE=2 SV=1	--	--	UDP-glycosyltransferase 73B4 [Setaria italica]	molecular function: catalytic activity (GO:0003824);; cellular component: intracellular (GO:0005622);; cellular component: cellular anatomical entity (GO:0110165)
Sevir.7G208400.v4.1	Sevir.7G208400	9.96331	9.22513	10.2965	2.36943	2.07617	2.28902	5.48959e-48	-2.1721	down	--	--	--	--	--	--	--	Domain of unknown function (DUF4378)	--	S	Function unknown	uncharacterized protein LOC117863758 [Setaria viridis]	--
Sevir.8G224800.v4.1	Sevir.8G224800	1.66397	1.04233	1.85206	19.8583	20.5146	20.4706	1.2659e-65	3.68135	up	[DPM]	Cell cycle control, cell division, chromosome partitioning;; Inorganic ion transport and metabolism;; Cell wall/membrane/envelope biogenesis	Molecular Function: copper ion binding (GO:0005507);; Biological Process: lignin catabolic process (GO:0046274);; Cellular Component: apoplast (GO:0048046);; Molecular Function: hydroquinone:oxygen oxidoreductase activity (GO:0052716);;	K05909|0.0e+00|sita:101775778|K05909 laccase [EC:1.10.3.2] | (RefSeq) laccase-15	--	[Q]	Secondary metabolites biosynthesis, transport and catabolism	Multicopper oxidase	Laccase-15 OS=Oryza sativa subsp. japonica OX=39947 GN=LAC15 PE=2 SV=1	Q	Secondary metabolites biosynthesis, transport and catabolism	laccase-15-like [Setaria viridis]	molecular function: binding (GO:0005488);; biological process: metabolic process (GO:0008152);; biological process: cellular process (GO:0009987);; cellular component: cellular anatomical entity (GO:0110165);; molecular function: catalytic activity (GO:0003824)
Sevir.9G421000.v4.1	Sevir.9G421000	12.7359	10.6146	8.60333	3.25566	3.35962	3.75777	2.19947e-12	-1.69348	down	--	--	Molecular Function: phosphatidic acid binding (GO:0070300);;	--	--	--	--	--	--	S	Function unknown	uncharacterized protein LOC117836693 isoform X1 [Setaria viridis]	molecular function: binding (GO:0005488)
Sevir.2G370600.v4.1	Sevir.2G370600	300.8	223.965	293.417	62.0448	56.7608	61.0391	3.75566e-57	-2.24314	down	--	--	Molecular Function: electron transfer activity (GO:0009055);;	--	--	--	--	Plastocyanin-like domain	Mavicyanin OS=Cucurbita pepo OX=3663 PE=1 SV=1	S	Function unknown	mavicyanin-like [Setaria viridis]	biological process: metabolic process (GO:0008152);; molecular function: catalytic activity (GO:0003824)
NewGene_341	--	0.237076	0.112509	0.137622	1.42958	0.908429	1.45069	2.40544e-07	2.82992	up	--	--	--	--	--	--	--	--	--	S	Function unknown	hypothetical protein SETIT_6G108700v2 [Setaria italica]	--
Sevir.2G135000.v4.1	Sevir.2G135000	6.48629	7.90199	8.00798	16.7705	14.5478	16.3174	1.03816e-08	1.03339	up	[M]	Cell wall/membrane/envelope biogenesis	Biological Process: lipid A biosynthetic process (GO:0009245);; Molecular Function: N-acyltransferase activity (GO:0016410);;	--	--	--	--	Bacterial transferase hexapeptide (six repeats)	Probable UDP-3-O-acylglucosamine N-acyltransferase 2, mitochondrial OS=Arabidopsis thaliana OX=3702 GN=LPXD2 PE=3 SV=1	M	Cell wall/membrane/envelope biogenesis	probable UDP-3-O-acylglucosamine N-acyltransferase 2, mitochondrial isoform X1 [Setaria italica]	biological process: metabolic process (GO:0008152);; biological process: cellular process (GO:0009987);; molecular function: catalytic activity (GO:0003824)
Sevir.8G150500.v4.1	Sevir.8G150500	0	0	0.106901	4.72819	5.88225	6.17343	6.85867e-10	7.30065	up	--	--	--	--	--	--	--	--	--	--	--	uncharacterized protein LOC117833022 [Setaria viridis]	--
Sevir.4G023100.v4.1	Sevir.4G023100	6.82995	8.17913	3.1684	1.02961	1.32	1.02954	1.67965e-10	-2.63994	down	[G]	Carbohydrate transport and metabolism	Molecular Function: transketolase activity (GO:0004802);;	K00615|0.0e+00|sita:101763911|K00615 transketolase [EC:2.2.1.1] | (RefSeq) transketolase, chloroplastic	Pentose phosphate pathway (ko00030);; Carbon fixation in photosynthetic organisms (ko00710);; Carbon metabolism (ko01200);; Biosynthesis of amino acids (ko01230)	[G]	Carbohydrate transport and metabolism	Transketolase, thiamine diphosphate binding domain	Transketolase, chloroplastic OS=Zea mays OX=4577 PE=1 SV=1	G	Carbohydrate transport and metabolism	transketolase, chloroplastic-like isoform X1 [Setaria viridis]	molecular function: catalytic activity (GO:0003824)
Sevir.9G563300.v4.1	Sevir.9G563300	247.916	272.176	248.509	28.5959	29.2583	29.3909	0	-3.19584	down	[J]	Translation, ribosomal structure and biogenesis	Biological Process: ribosomal large subunit assembly (GO:0000027);; Molecular Function: RNA binding (GO:0003723);; Molecular Function: structural constituent of ribosome (GO:0003735);; Biological Process: translation (GO:0006412);; Cellular Component: chloroplast stroma (GO:0009570);; Cellular Component: chloroplast envelope (GO:0009941);; Cellular Component: cytosolic ribosome (GO:0022626);;	K02931|1.1e-153|sita:101771094|K02931 large subunit ribosomal protein L5 | (RefSeq) 50S ribosomal protein L5, chloroplastic	Ribosome (ko03010)	[J]	Translation, ribosomal structure and biogenesis	ribosomal L5P family C-terminus	50S ribosomal protein L5, chloroplastic OS=Oryza sativa subsp. japonica OX=39947 GN=RPL5 PE=2 SV=2	J	Translation, ribosomal structure and biogenesis	50S ribosomal protein L5, chloroplastic [Setaria italica]	biological process: cellular process (GO:0009987);; molecular function: binding (GO:0005488);; molecular function: structural molecule activity (GO:0005198);; biological process: metabolic process (GO:0008152);; cellular component: intracellular (GO:0005622);; cellular component: cellular anatomical entity (GO:0110165)
Sevir.3G013000.v4.1	Sevir.3G013000	60.6818	60.6868	53.9171	150.957	169.762	163.453	1.71537e-45	1.40737	up	--	--	Molecular Function: phosphomannomutase activity (GO:0004615);; Cellular Component: cytosol (GO:0005829);; Biological Process: mannose metabolic process (GO:0006013);; Biological Process: protein N-linked glycosylation (GO:0006487);; Biological Process: GDP-mannose biosynthetic process (GO:0009298);; Biological Process: L-ascorbic acid biosynthetic process (GO:0019853);; Biological Process: protei…	K17497|8.6e-142|sita:101786142|K17497 phosphomannomutase [EC:5.4.2.8] | (RefSeq) phosphomannomutase	Fructose and mannose metabolism (ko00051);; Amino sugar and nucleotide sugar metabolism (ko00520)	[I]	Lipid transport and metabolism	Eukaryotic phosphomannomutase	Phosphomannomutase OS=Oryza sativa subsp. indica OX=39946 GN=PMM PE=3 SV=1	I	Lipid transport and metabolism	phosphomannomutase [Setaria italica]	molecular function: catalytic activity (GO:0003824);; cellular component: cellular anatomical entity (GO:0110165);; biological process: metabolic process (GO:0008152);; biological process: cellular process (GO:0009987);; biological process: localization (GO:0051179)
Sevir.6G037200.v4.1	Sevir.6G037200	54.6663	56.7605	48.6716	5.53009	5.03164	5.17466	6.56307e-214	-3.39952	down	--	--	Cellular Component: nucleus (GO:0005634);; Biological Process: regulation of transcription, DNA-templated (GO:0006355);; Molecular Function: lipid binding (GO:0008289);; Molecular Function: sequence-specific DNA binding (GO:0043565);;	K09338|0.0e+00|sita:101757084|K09338 homeobox-leucine zipper protein | (RefSeq) homeobox-leucine zipper protein ROC1	--	--	--	START domain	Homeobox-leucine zipper protein ROC1 OS=Oryza sativa subsp. japonica OX=39947 GN=ROC1 PE=2 SV=1	K	Transcription	homeobox-leucine zipper protein ROC1 [Setaria italica]	cellular component: intracellular (GO:0005622);; cellular component: cellular anatomical entity (GO:0110165);; biological process: biological regulation (GO:0065007);; molecular function: binding (GO:0005488)
Sevir.5G290500.v4.1	Sevir.5G290500	16.4392	19.5729	16.669	6.43096	8.05638	7.8458	2.71557e-16	-1.28767	down	[T]	Signal transduction mechanisms	Molecular Function: voltage-gated chloride channel activity (GO:0005247);; Cellular Component: integral component of membrane (GO:0016021);;	--	--	[P]	Inorganic ion transport and metabolism	Voltage gated chloride channel	Chloride channel protein CLC-e OS=Arabidopsis thaliana OX=3702 GN=CLC-E PE=2 SV=2	P	Inorganic ion transport and metabolism	chloride channel protein CLC-e isoform X1 [Setaria viridis]	biological process: cellular process (GO:0009987);; biological process: localization (GO:0051179);; molecular function: transporter activity (GO:0005215);; cellular component: cellular anatomical entity (GO:0110165)
Sevir.9G478200.v4.1	Sevir.9G478200	18.4443	24.3685	26.0857	10.0096	8.92821	9.70462	5.98513e-11	-1.31779	down	--	--	Molecular Function: regulatory region nucleic acid binding (GO:0001067);; Molecular Function: molecular_function (GO:0003674);; Molecular Function: nucleic acid binding (GO:0003676);; Molecular Function: DNA binding (GO:0003677);; Molecular Function: DNA-binding transcription factor activity (GO:0003700);; Molecular Function: binding (GO:0005488);; Molecular Function: protein binding (GO:0005515)…	--	--	--	--	--	Zinc finger protein 4 OS=Arabidopsis thaliana OX=3702 GN=ZFP4 PE=2 SV=2	S	Function unknown	zinc finger protein 4 [Setaria italica]	molecular function: binding (GO:0005488);; molecular function: transcription regulator activity (GO:0140110);; cellular component: intracellular (GO:0005622);; cellular component: cellular anatomical entity (GO:0110165);; biological process: metabolic process (GO:0008152);; biological process: cellular process (GO:0009987);; biological process: biological regulation (GO:0065007)
Sevir.3G373200.v4.1	Sevir.3G373200	31.5156	29.637	22.0082	9.32118	9.29643	8.95673	8.15422e-18	-1.64819	down	[G]	Carbohydrate transport and metabolism	Molecular Function: allantoin:proton symporter activity (GO:0005274);; Molecular Function: uracil:cation symporter activity (GO:0015505);; Cellular Component: membrane (GO:0016020);; Cellular Component: integral component of membrane (GO:0016021);;	--	--	--	--	Ureide permease	Ureide permease 2 OS=Arabidopsis thaliana OX=3702 GN=UPS2 PE=1 SV=2	S	Function unknown	ureide permease 4 [Setaria italica]	biological process: cellular process (GO:0009987);; biological process: localization (GO:0051179);; molecular function: transporter activity (GO:0005215);; cellular component: cellular anatomical entity (GO:0110165)
Sevir.3G239900.v4.1	Sevir.3G239900	0.199682	0.135216	0	4.54657	5.00164	4.25428	3.31066e-14	5.21728	up	--	--	Molecular Function: peroxidase activity (GO:0004601);; Cellular Component: extracellular region (GO:0005576);; Biological Process: response to oxidative stress (GO:0006979);; Molecular Function: heme binding (GO:0020037);; Biological Process: hydrogen peroxide catabolic process (GO:0042744);; Molecular Function: metal ion binding (GO:0046872);;	K00430|3.5e-156|sbi:8058486|K00430 peroxidase [EC:1.11.1.7] | (RefSeq) peroxidase 2	Phenylpropanoid biosynthesis (ko00940)	--	--	Peroxidase	Peroxidase 15 OS=Ipomoea batatas OX=4120 GN=pod PE=1 SV=1	Q	Secondary metabolites biosynthesis, transport and catabolism	peroxidase 2-like [Setaria viridis]	biological process: metabolic process (GO:0008152);; biological process: cellular process (GO:0009987);; biological process: response to stimulus (GO:0050896);; biological process: detoxification (GO:0098754);; molecular function: catalytic activity (GO:0003824);; molecular function: antioxidant activity (GO:0016209);; cellular component: cellular anatomical entity (GO:0110165);; molecular functi…
Sevir.2G227600.v4.1	Sevir.2G227600	11.1733	8.9362	11.9966	38.5999	36.3495	37.5361	1.1861e-26	1.75261	up	--	--	--	--	--	--	--	--	Protein DEEPER ROOTING 1 OS=Oryza sativa subsp. japonica OX=39947 GN=DRO1 PE=1 SV=1	--	--	uncharacterized protein LOC101758998 [Setaria italica]	--
Sevir.3G041000.v4.1	Sevir.3G041000	3.15564	4.27257	2.20439	18.8064	20.4609	19.0689	6.59989e-17	2.40635	up	--	--	Molecular Function: calcium ion binding (GO:0005509);;	K13448|7.9e-146|sita:101786939|K13448 calcium-binding protein CML | (RefSeq) probable calcium-binding protein CML22 isoform X3	Plant-pathogen interaction (ko04626)	[T]	Signal transduction mechanisms	EF-hand domain pair	Probable calcium-binding protein CML22 OS=Arabidopsis thaliana OX=3702 GN=CML22 PE=3 SV=1	T	Signal transduction mechanisms	probable calcium-binding protein CML22 isoform X3 [Setaria italica]	molecular function: binding (GO:0005488)
Sevir.5G039200.v4.1	Sevir.5G039200	4.56578	3.34003	4.70354	0	0	0	7.63839e-09	-8.39702	down	--	--	--	--	--	--	--	--	--	O	Posttranslational modification, protein turnover, chaperones	uncharacterized protein LOC117855672 [Setaria viridis]	--
Sevir.9G556400.v4.1	Sevir.9G556400	14.363	16.8264	10.109	1.72469	2.25393	1.33806	2.58911e-20	-3.01191	down	--	--	Biological Process: response to light stimulus (GO:0009416);; Cellular Component: chloroplast (GO:0009507);; Biological Process: protein import into chloroplast thylakoid membrane (GO:0045038);; Cellular Component: signal recognition particle, chloroplast targeting (GO:0080085);;	K12271|2.8e-200|sita:101776759|K12271 signal recognition particle 43 kDa protein | (RefSeq) probable signal recognition particle 43 kDa protein, chloroplastic	--	[R]	General function prediction only	Ankyrin repeats (many copies)	Probable signal recognition particle 43 kDa protein, chloroplastic OS=Oryza sativa subsp. japonica OX=39947 GN=Os03g0131900 PE=2 SV=1	S	Function unknown	probable signal recognition particle 43 kDa protein, chloroplastic [Setaria viridis]	biological process: response to stimulus (GO:0050896);; cellular component: intracellular (GO:0005622);; cellular component: cellular anatomical entity (GO:0110165);; biological process: cellular process (GO:0009987);; biological process: localization (GO:0051179);; cellular component: protein-containing complex (GO:0032991)
Sevir.7G261350.v4.1	Sevir.7G261350	4.39401	3.45096	4.36056	14.1575	12.6965	12.9242	5.78389e-16	1.642	up	[M]	Cell wall/membrane/envelope biogenesis	Molecular Function: catalytic activity (GO:0003824);;	K08695|1.4e-187|sita:101759132|K08695 anthocyanidin reductase [EC:1.3.1.77] | (RefSeq) uncharacterized protein LOC101759132	Flavonoid biosynthesis (ko00941)	[V]	Defense mechanisms	NAD dependent epimerase/dehydratase family	Anthocyanidin reductase ((2S)-flavan-3-ol-forming) OS=Vitis vinifera OX=29760 GN=ANR PE=3 SV=1	V	Defense mechanisms	anthocyanidin reductase ((2S)-flavan-3-ol-forming)-like isoform X2 [Setaria viridis]	molecular function: catalytic activity (GO:0003824)
NewGene_1894	--	0.050713	0	0	0.559582	0.674174	0.651169	3.11586e-05	5.10386	up	--	--	Cellular Component: cellular_component (GO:0005575);; Cellular Component: extracellular region (GO:0005576);; Cellular Component: intracellular (GO:0005622);; Cellular Component: obsolete cell (GO:0005623);; Cellular Component: cytoplasm (GO:0005737);; Cellular Component: vacuole (GO:0005773);; Cellular Component: plasma membrane (GO:0005886);; Molecular Function: electron transfer activity (GO:0…	--	--	--	--	Plastocyanin-like domain	--	S	Function unknown	extensin-like [Setaria viridis]	cellular component: cellular anatomical entity (GO:0110165);; cellular component: intracellular (GO:0005622);; biological process: metabolic process (GO:0008152);; molecular function: catalytic activity (GO:0003824)
Sevir.5G436700.v4.1	Sevir.5G436700	0.134932	0	0.657969	10.6468	11.3534	10.6263	1.21337e-08	5.28461	up	--	--	Cellular Component: integral component of membrane (GO:0016021);;	K20892|2.0e-09|ccp:CHC_T00008911001|K20892 beta-arabinofuranosyltransferase [EC:2.4.2.-] | (RefSeq) glycosyl transferase family GT77, hemicellulose cell wall biosynthesis	--	--	--	Nucleotide-diphospho-sugar transferase	Uncharacterized protein At4g15970 OS=Arabidopsis thaliana OX=3702 GN=At4g15970 PE=2 SV=1	M	Cell wall/membrane/envelope biogenesis	uncharacterized protein At4g15970-like isoform X2 [Setaria viridis]	cellular component: cellular anatomical entity (GO:0110165)
Sevir.5G145400.v4.1	Sevir.5G145400	56.7668	63.2099	50.4751	24.6683	26.1175	26.5737	2.06336e-24	-1.21507	down	--	--	Molecular Function: actin binding (GO:0003779);; Cellular Component: cytoplasm (GO:0005737);; Cellular Component: cytoskeleton (GO:0005856);; Biological Process: actin cytoskeleton organization (GO:0030036);; Molecular Function: protein kinase A regulatory subunit binding (GO:0034237);; Molecular Function: Arp2/3 complex binding (GO:0071933);; Biological Process: positive regulation of Arp2/3 com…	K01595|1.0e-199|pda:103701209|K01595 phosphoenolpyruvate carboxylase [EC:4.1.1.31] | (RefSeq) SCAR-like protein 2	Pyruvate metabolism (ko00620);; Carbon fixation in photosynthetic organisms (ko00710);; Carbon metabolism (ko01200)	--	--	--	SCAR-like protein 2 OS=Oryza sativa subsp. japonica OX=39947 GN=Os01g0208600 PE=2 SV=1	S	Function unknown	hypothetical protein SETIT_5G146900v2 [Setaria italica]	molecular function: binding (GO:0005488);; cellular component: cellular anatomical entity (GO:0110165);; cellular component: intracellular (GO:0005622);; biological process: cellular process (GO:0009987);; biological process: biological regulation (GO:0065007)
Sevir.3G340566.v4.1	Sevir.3G340566	5.96265	4.34785	6.27865	1.3103	1.02713	0.703281	5.62299e-09	-2.48507	down	--	--	--	--	--	--	--	--	--	--	--	uncharacterized protein LOC101772529 [Setaria italica]	--
Sevir.7G339400.v4.1	Sevir.7G339400	24.1342	20.7176	22.008	9.82481	9.71543	9.03207	1.38481e-27	-1.28446	down	[T]	Signal transduction mechanisms	Molecular Function: protein kinase activity (GO:0004672);; Molecular Function: ATP binding (GO:0005524);; Cellular Component: integral component of membrane (GO:0016021);;	K20359|4.2e-126|eus:EUTSA_v10006389mg|K20359 PRA1 family protein 1 | (RefSeq) hypothetical protein	--	--	--	Protein tyrosine and serine/threonine kinase	Probable leucine-rich repeat receptor-like protein kinase IMK3 OS=Arabidopsis thaliana OX=3702 GN=IMK3 PE=1 SV=1	T	Signal transduction mechanisms	probable leucine-rich repeat receptor-like protein kinase IMK3 [Setaria viridis]	biological process: metabolic process (GO:0008152);; biological process: cellular process (GO:0009987);; molecular function: catalytic activity (GO:0003824);; molecular function: binding (GO:0005488);; cellular component: cellular anatomical entity (GO:0110165)
Sevir.6G210500.v4.1	Sevir.6G210500	4.82354	5.88073	4.63602	21.5971	20.269	21.0521	1.01763e-36	1.97416	up	--	--	--	K09228|7.7e-10|ppp:112288929|K09228 KRAB domain-containing zinc finger protein | (RefSeq) zinc finger protein JACKDAW-like	--	[R]	General function prediction only	--	Zinc finger protein WIP2 OS=Arabidopsis thaliana OX=3702 GN=WIP2 PE=1 SV=1	S	Function unknown	zinc finger protein WIP2-like [Setaria viridis]	--
Sevir.6G036250.v4.1	Sevir.6G036250	0	0	0	9.85342	11.5027	9.09612	1.98018e-16	10.4052	up	--	--	Cellular Component: cell wall (GO:0005618);; Molecular Function: manganese ion binding (GO:0030145);; Molecular Function: nutrient reservoir activity (GO:0045735);; Cellular Component: apoplast (GO:0048046);;	--	--	--	--	Cupin	Putative germin-like protein 12-4 OS=Oryza sativa subsp. japonica OX=39947 GN=Os12g0155000 PE=3 SV=2	O	Posttranslational modification, protein turnover, chaperones	putative germin-like protein 12-4 [Setaria viridis]	cellular component: cellular anatomical entity (GO:0110165);; molecular function: binding (GO:0005488);; molecular function: nutrient reservoir activity (GO:0045735)
Sevir.4G021900.v4.1	Sevir.4G021900	0.444982	0.353963	0	2.7823	2.54409	1.72461	0.00605997	3.06707	up	[G]	Carbohydrate transport and metabolism	Molecular Function: glycogen (starch) synthase activity (GO:0004373);; Cellular Component: amyloplast (GO:0009501);; Cellular Component: chloroplast (GO:0009507);; Biological Process: starch biosynthetic process (GO:0019252);;	K13679|0.0e+00|sita:101761090|K13679 granule-bound starch synthase [EC:2.4.1.242] | (RefSeq) WAXY; granule-bound starch synthase precursor	Starch and sucrose metabolism (ko00500)	--	--	Starch synthase catalytic domain	Granule-bound starch synthase 1, chloroplastic/amyloplastic OS=Sorghum bicolor OX=4558 GN=WAXY PE=2 SV=1	H	Coenzyme transport and metabolism	granule-bound starch synthase 1, chloroplastic/amyloplastic [Setaria viridis]	molecular function: catalytic activity (GO:0003824);; cellular component: intracellular (GO:0005622);; cellular component: cellular anatomical entity (GO:0110165);; biological process: metabolic process (GO:0008152);; biological process: cellular process (GO:0009987)
Sevir.1G318100.v4.1	Sevir.1G318100	7.77145	7.77788	16.3365	43.0769	44.1161	44.6915	1.46366e-12	1.99652	up	--	--	Molecular Function: RNA binding (GO:0003723);; Molecular Function: RNA-directed 5'-3' RNA polymerase activity (GO:0003968);; Biological Process: gene silencing by RNA (GO:0031047);;	K11699|0.0e+00|sita:101775178|K11699 RNA-dependent RNA polymerase [EC:2.7.7.48] | (RefSeq) probable RNA-dependent RNA polymerase 1	--	[A]	RNA processing and modification	RNA dependent RNA polymerase	Probable RNA-dependent RNA polymerase 1 OS=Oryza sativa subsp. japonica OX=39947 GN=RDR1 PE=2 SV=2	A	RNA processing and modification	probable RNA-dependent RNA polymerase 1 [Setaria viridis]	molecular function: binding (GO:0005488);; molecular function: catalytic activity (GO:0003824);; biological process: cellular process (GO:0009987);; biological process: biological regulation (GO:0065007)
Sevir.5G063500.v4.1	Sevir.5G063500	86.3072	83.2101	83.9537	41.538	42.4805	41.6851	6.3056e-58	-1.06928	down	[E]	Amino acid transport and metabolism	Molecular Function: cysteine synthase activity (GO:0004124);; Biological Process: cysteine biosynthetic process from serine (GO:0006535);;	K01738|9.6e-212|sita:101786348|K01738 cysteine synthase [EC:2.5.1.47] | (RefSeq) cysteine synthase	Cysteine and methionine metabolism (ko00270);; Sulfur metabolism (ko00920);; Carbon metabolism (ko01200);; Biosynthesis of amino acids (ko01230)	[E]	Amino acid transport and metabolism	Pyridoxal-phosphate dependent enzyme	Cysteine synthase, chloroplastic/chromoplastic OS=Spinacia oleracea OX=3562 GN=CYSK PE=1 SV=2	E	Amino acid transport and metabolism	cysteine synthase-like [Setaria viridis]	molecular function: catalytic activity (GO:0003824);; biological process: metabolic process (GO:0008152);; biological process: cellular process (GO:0009987)
Sevir.3G384502.v4.1	Sevir.3G384502	5.54269	9.64307	11.3157	4.18576	3.97343	4.37989	0.00219189	-1.13022	down	--	--	--	--	--	--	--	--	--	--	--	vegetative cell wall protein gp1-like [Setaria viridis]	--
Sevir.9G412500.v4.1	Sevir.9G412500	284.909	309.341	194.255	57.1876	57.1045	60.1474	3.31277e-30	-2.23546	down	--	--	Cellular Component: photosystem II (GO:0009523);; Biological Process: photosynthesis (GO:0015979);;	K22048|5.5e-14|csv:101209209|K22048 mechanosensitive ion channel protein 4/5/6/7/8/9/10 | (RefSeq) mechanosensitive ion channel protein 10	--	--	--	Photosystem II reaction centre X protein (PsbX)	--	S	Function unknown	uncharacterized protein LOC101778254 [Setaria italica]	cellular component: intracellular (GO:0005622);; cellular component: protein-containing complex (GO:0032991);; cellular component: cellular anatomical entity (GO:0110165);; biological process: metabolic process (GO:0008152);; biological process: cellular process (GO:0009987)
Sevir.7G227800.v4.1	Sevir.7G227800	6.76409	3.33004	9.14666	1.75799	2.03331	1.81879	5.50707e-05	-1.82671	down	--	--	Molecular Function: purine nucleoside transmembrane transporter activity (GO:0015211);; Cellular Component: integral component of membrane (GO:0016021);;	K00850|1.1e-10|cpap:110822059|K00850 6-phosphofructokinase 1 [EC:2.7.1.11] | (RefSeq) ATP-dependent 6-phosphofructokinase 6-like	Glycolysis / Gluconeogenesis (ko00010);; Pentose phosphate pathway (ko00030);; Fructose and mannose metabolism (ko00051);; Galactose metabolism (ko00052);; Carbon metabolism (ko01200);; Biosynthesis of amino acids (ko01230);; RNA degradation (ko03018)	--	--	Purine nucleobase transmembrane transport	Probable purine permease 11 OS=Arabidopsis thaliana OX=3702 GN=PUP11 PE=1 SV=1	S	Function unknown	probable purine permease 11 [Setaria italica]	biological process: cellular process (GO:0009987);; biological process: localization (GO:0051179);; molecular function: transporter activity (GO:0005215);; cellular component: cellular anatomical entity (GO:0110165)
NewGene_2748	--	21.3692	21.1957	21.0942	9.24007	7.97183	9.07487	1.116e-19	-1.22749	down	--	--	--	--	--	--	--	--	--	--	--	--	--
Sevir.5G346800.v4.1	Sevir.5G346800	2.66176	1.75667	3.04329	17.0919	17.819	18.8196	4.59468e-37	2.78902	up	[M]	Cell wall/membrane/envelope biogenesis	Molecular Function: protein serine/threonine kinase activity (GO:0004674);; Molecular Function: ATP binding (GO:0005524);; Cellular Component: integral component of membrane (GO:0016021);; Biological Process: recognition of pollen (GO:0048544);;	K24104|1.4e-71|thj:104799061|K24104 GPN-loop GTPase | (RefSeq) LOW QUALITY PROTEIN: uncharacterized protein LOC104799061	--	--	--	Protein tyrosine and serine/threonine kinase	Receptor-like serine/threonine-protein kinase SD1-8 OS=Arabidopsis thaliana OX=3702 GN=SD18 PE=1 SV=1	T	Signal transduction mechanisms	receptor-like serine/threonine-protein kinase SD1-8 [Setaria viridis]	biological process: metabolic process (GO:0008152);; biological process: cellular process (GO:0009987);; molecular function: catalytic activity (GO:0003824);; molecular function: binding (GO:0005488);; cellular component: cellular anatomical entity (GO:0110165);; biological process: reproduction (GO:0000003);; biological process: reproductive process (GO:0022414)
Sevir.2G344800.v4.1	Sevir.2G344800	62.6363	48.3577	57.4114	13.086	15.9941	10.589	2.70585e-22	-2.14254	down	--	--	Cellular Component: cellular_component (GO:0005575);; Cellular Component: intracellular (GO:0005622);; Cellular Component: obsolete cell (GO:0005623);; Cellular Component: cytoplasm (GO:0005737);; Biological Process: transport (GO:0006810);; Biological Process: intracellular protein transport (GO:0006886);; Biological Process: organelle organization (GO:0006996);; Biological Process: protein loca…	--	--	--	--	--	Protein LHCP TRANSLOCATION DEFECT OS=Oryza sativa subsp. indica OX=39946 GN=LTD PE=3 SV=1	S	Function unknown	protein LHCP TRANSLOCATION DEFECT [Setaria italica]	cellular component: intracellular (GO:0005622);; cellular component: cellular anatomical entity (GO:0110165);; biological process: localization (GO:0051179);; biological process: cellular process (GO:0009987);; biological process: response to stimulus (GO:0050896)
Sevir.6G194200.v4.1	Sevir.6G194200	59.7673	79.7628	72.3182	25.4628	27.7721	24.2804	1.68348e-25	-1.50491	down	--	--	Cellular Component: nucleus (GO:0005634);; Biological Process: regulation of transcription, DNA-templated (GO:0006355);; Molecular Function: sequence-specific DNA binding (GO:0043565);;	K09338|1.3e-130|sita:101756675|K09338 homeobox-leucine zipper protein | (RefSeq) homeobox-leucine zipper protein HOX20	--	[K]	Transcription	Homeobox associated leucine zipper	Homeobox-leucine zipper protein HOX4 OS=Oryza sativa subsp. indica OX=39946 GN=HOX4 PE=1 SV=1	K	Transcription	homeobox-leucine zipper protein HOX20-like [Setaria viridis]	cellular component: intracellular (GO:0005622);; cellular component: cellular anatomical entity (GO:0110165);; biological process: biological regulation (GO:0065007);; molecular function: binding (GO:0005488)
Sevir.5G257832.v4.1	Sevir.5G257832	1.25674	2.4318	0.959485	0.210004	0.175522	0.133698	8.96187e-13	-3.20696	down	--	--	Molecular Function: actin binding (GO:0003779);;	--	--	--	--	--	--	--	--	putative leucine-rich repeat-containing protein DDB_G0290503 [Setaria viridis]	molecular function: binding (GO:0005488)
Sevir.6G220900.v4.1	Sevir.6G220900	8.84909	4.75948	5.12661	1.45232	1.60081	1.93959	2.43557e-10	-2.11284	down	--	--	Molecular Function: zinc ion binding (GO:0008270);;	K22262|4.6e-163|qsu:112034235|K22262 WD repeat and FYVE domain-containing protein 3 | (RefSeq) protein SPIRRIG	--	[R]	General function prediction only	PPR repeat family	Pentatricopeptide repeat-containing protein DOT4, chloroplastic OS=Arabidopsis thaliana OX=3702 GN=DOT4 PE=2 SV=1	S	Function unknown	hypothetical protein SEVIR_6G220900v2 [Setaria viridis]	molecular function: binding (GO:0005488)
Sevir.7G025700.v4.1	Sevir.7G025700	0.179297	0.097869	2.81741	5.79428	6.65255	7.09359	0.00521743	2.85851	up	[G]	Carbohydrate transport and metabolism	Molecular Function: UDP-glycosyltransferase activity (GO:0008194);;	K13691|1.4e-169|sita:101764815|K13691 pathogen-inducible salicylic acid glucosyltransferase [EC:2.4.1.-] | (RefSeq) UDP-glycosyltransferase 74F2	--	[GC]	Carbohydrate transport and metabolism;; Energy production and conversion	UDP-glucoronosyl and UDP-glucosyl transferase	UDP-glycosyltransferase 79 OS=Oryza sativa subsp. japonica OX=39947 GN=UGT79 PE=1 SV=2	--	--	hypothetical protein SEVIR_7G025700v2 [Setaria viridis]	molecular function: catalytic activity (GO:0003824)
Sevir.2G239600.v4.1	Sevir.2G239600	51.5236	71.9639	53.0915	15.5852	14.2797	16.5023	6.92292e-33	-1.93453	down	--	--	--	--	--	--	--	Remorin, C-terminal region	--	S	Function unknown	uncharacterized protein LOC117844588 isoform X1 [Setaria viridis]	--
Sevir.6G189900.v4.1	Sevir.6G189900	0	0	0	3.41216	3.90205	2.69672	8.28075e-14	9.73288	up	[R]	General function prediction only	Molecular Function: phospholipase activity (GO:0004620);; Biological Process: lipid catabolic process (GO:0016042);; Molecular Function: acylglycerol lipase activity (GO:0047372);;	K16815|9.7e-16|gsl:Gasu_03780|K16815 calcium-independent phospholipase A2-gamma | (RefSeq) hypothetical protein	--	[I]	Lipid transport and metabolism	Patatin-like phospholipase	Patatin-like protein 2 OS=Arabidopsis thaliana OX=3702 GN=PLP2 PE=1 SV=1	I	Lipid transport and metabolism	patatin-like protein 2 [Setaria italica]	molecular function: catalytic activity (GO:0003824);; biological process: metabolic process (GO:0008152)
NewGene_1381	--	0	0	0	0.829253	0.955934	0.837177	1.47469e-15	10.1358	up	--	--	Molecular Function: nucleic acid binding (GO:0003676);; Biological Process: DNA integration (GO:0015074);;	K03006|8.70e-94|adu:107466525|K03006 DNA-directed RNA polymerase II subunit RPB1 [EC:2.7.7.6] | (RefSeq) LOW QUALITY PROTEIN: DNA-directed RNA polymerase II subunit 1-like	RNA polymerase (ko03020)	[R]	General function prediction only	Integrase core domain	Retrovirus-related Pol polyprotein from transposon TNT 1-94 OS=Nicotiana tabacum OX=4097 PE=2 SV=1	L	Replication, recombination and repair	OSIGBa0113D21.2 [Oryza sativa]	molecular function: binding (GO:0005488);; biological process: metabolic process (GO:0008152);; biological process: cellular process (GO:0009987)
Sevir.1G240500.v4.1	Sevir.1G240500	14.6869	13.2711	18.5258	5.74128	6.62089	7.47339	1.97935e-10	-1.28381	down	--	--	Cellular Component: protein phosphatase type 2A complex (GO:0000159);; Molecular Function: protein phosphatase regulator activity (GO:0019888);;	K04354|2.5e-300|sita:101763964|K04354 serine/threonine-protein phosphatase 2A regulatory subunit B | (RefSeq) serine/threonine protein phosphatase 2A 55 kDa regulatory subunit B beta isoform isoform X1	mRNA surveillance pathway (ko03015)	[T]	Signal transduction mechanisms	WD domain, G-beta repeat	Serine/threonine protein phosphatase 2A 55 kDa regulatory subunit B beta isoform OS=Oryza sativa subsp. indica OX=39946 GN=OsI_006296 PE=2 SV=2	T	Signal transduction mechanisms	serine/threonine protein phosphatase 2A 55 kDa regulatory subunit B beta isoform-like isoform X1 [Setaria viridis]	cellular component: protein-containing complex (GO:0032991);; biological process: biological regulation (GO:0065007);; molecular function: molecular function regulator (GO:0098772)
NewGene_5329	--	69.8057	65.2347	111.911	38.5531	34.3184	36.6944	3.57827e-08	-1.21993	down	[T]	Signal transduction mechanisms	--	K00611|2.13e-19|ppp:112286843|K00611 ornithine carbamoyltransferase [EC:2.1.3.3] | (RefSeq) ornithine carbamoyltransferase, chloroplastic-like	Arginine biosynthesis (ko00220);; Biosynthesis of amino acids (ko01230)	--	--	CBS domain	--	S	Function unknown	hypothetical protein SEVIR_1G373832v2 [Setaria viridis]	--
Sevir.5G132900.v4.1	Sevir.5G132900	79.6899	80.7377	65.0922	27.4385	25.5153	28.1031	4.9977e-29	-1.53416	down	--	--	Cellular Component: nucleus (GO:0005634);; Biological Process: regulation of transcription, DNA-templated (GO:0006355);; Biological Process: auxin-activated signaling pathway (GO:0009734);;	K14484|5.2e-134|sita:101776224|K14484 auxin-responsive protein IAA | (RefSeq) auxin-responsive protein IAA2	Plant hormone signal transduction (ko04075)	--	--	AUX/IAA family	Auxin-responsive protein IAA2 OS=Oryza sativa subsp. japonica OX=39947 GN=IAA2 PE=2 SV=1	K	Transcription	auxin-responsive protein IAA2 [Setaria italica]	cellular component: intracellular (GO:0005622);; cellular component: cellular anatomical entity (GO:0110165);; biological process: biological regulation (GO:0065007);; biological process: cellular process (GO:0009987);; biological process: signaling (GO:0023052);; biological process: response to stimulus (GO:0050896)
Sevir.9G440700.v4.1	Sevir.9G440700	0.194302	0.107165	0.719	4.63358	4.26789	4.79107	6.80316e-06	3.62921	up	--	--	--	K12761|1.7e-26|ini:109164801|K12761 carbon catabolite-derepressing protein kinase [EC:2.7.11.1] | (RefSeq) CBL-interacting serine/threonine-protein kinase 7-like	--	--	--	Domain of unknown function (DUF4228)	--	S	Function unknown	uncharacterized protein LOC101780011 [Setaria italica]	--
Sevir.5G076301.v4.1	Sevir.5G076301	0	0	0	3.7436	5.02872	3.53647	2.53291e-11	9.01788	up	--	--	--	--	--	--	--	--	--	--	--	uncharacterized protein LOC117857691 isoform X1 [Setaria viridis]	--
Sevir.2G453200.v4.1	Sevir.2G453200	10.5877	11.94	14.4924	4.2807	4.70479	5.73677	9.8097e-12	-1.38444	down	--	--	--	K08176|2.1e-21|osa:107280013|K08176 MFS transporter, PHS family, inorganic phosphate transporter | (RefSeq) uncharacterized protein LOC107280013	--	--	--	Tetratricopeptide repeat	--	O	Posttranslational modification, protein turnover, chaperones	uncharacterized protein LOC117843496 [Setaria viridis]	--
Sevir.6G247000.v4.1	Sevir.6G247000	20.5592	22.9045	13.6775	5.19555	4.28105	5.20674	1.64887e-15	-2.02093	down	[V]	Defense mechanisms	Molecular Function: antiporter activity (GO:0015297);; Cellular Component: integral component of membrane (GO:0016021);; Molecular Function: xenobiotic transmembrane transporter activity (GO:0042910);;	K03327|6.2e-280|sita:101756539|K03327 multidrug resistance protein, MATE family | (RefSeq) protein DETOXIFICATION 33	--	[R]	General function prediction only	MatE	Protein DETOXIFICATION 33 OS=Arabidopsis thaliana OX=3702 GN=DTX33 PE=2 SV=1	V	Defense mechanisms	protein DETOXIFICATION 33-like [Setaria viridis]	biological process: cellular process (GO:0009987);; biological process: localization (GO:0051179);; molecular function: transporter activity (GO:0005215);; cellular component: cellular anatomical entity (GO:0110165)
Sevir.8G095300.v4.1	Sevir.8G095300	4.58044	3.00462	2.79691	648.294	679.992	670.071	0	7.52051	up	--	--	Molecular Function: chitinase activity (GO:0004568);; Cellular Component: extracellular region (GO:0005576);; Biological Process: carbohydrate metabolic process (GO:0005975);;	K01183|8.0e-182|sita:101786936|K01183 chitinase [EC:3.2.1.14] | (RefSeq) xylanase inhibitor protein 1	Amino sugar and nucleotide sugar metabolism (ko00520)	[M]	Cell wall/membrane/envelope biogenesis	Glycosyl hydrolases family 18	Xylanase inhibitor protein 1 OS=Oryza sativa subsp. japonica OX=39947 GN=RIXI PE=1 SV=1	M	Cell wall/membrane/envelope biogenesis	xylanase inhibitor protein 1 [Setaria italica]	molecular function: catalytic activity (GO:0003824);; cellular component: cellular anatomical entity (GO:0110165);; biological process: metabolic process (GO:0008152)
Sevir.7G112700.v4.1	Sevir.7G112700	12.5968	9.26551	15.3246	27.9011	28.2121	33.9541	2.26087e-07	1.21947	up	--	--	Cellular Component: cytosol (GO:0005829);; Molecular Function: lipid binding (GO:0008289);; Cellular Component: membrane (GO:0016020);; Biological Process: ceramide transport (GO:0035627);; Biological Process: intermembrane lipid transfer (GO:0120009);; Molecular Function: ceramide 1-phosphate binding (GO:1902387);; Molecular Function: ceramide 1-phosphate transfer activity (GO:1902388);;	--	--	[G]	Carbohydrate transport and metabolism	Glycolipid transfer protein (GLTP)	Glycolipid transfer protein 3 OS=Arabidopsis thaliana OX=3702 GN=GLTP3 PE=2 SV=1	G	Carbohydrate transport and metabolism	glycolipid transfer protein 3 [Setaria italica]	cellular component: cellular anatomical entity (GO:0110165);; molecular function: binding (GO:0005488);; biological process: localization (GO:0051179);; biological process: cellular process (GO:0009987);; molecular function: transporter activity (GO:0005215)
Sevir.3G165100.v4.1	Sevir.3G165100	42.5255	29.3026	55.4413	11.3042	10.3019	13.3867	5.54909e-14	-1.9177	down	[G]	Carbohydrate transport and metabolism	Molecular Function: polygalacturonase activity (GO:0004650);; Biological Process: carbohydrate metabolic process (GO:0005975);;	K01213|3.2e-245|sita:101758346|K01213 galacturan 1,4-alpha-galacturonidase [EC:3.2.1.67] | (RefSeq) probable polygalacturonase At1g80170	Pentose and glucuronate interconversions (ko00040)	--	--	Glycosyl hydrolases family 28	Probable polygalacturonase At1g80170 OS=Arabidopsis thaliana OX=3702 GN=At1g80170 PE=1 SV=1	G	Carbohydrate transport and metabolism	hypothetical protein SEVIR_3G165100v2 [Setaria viridis]	molecular function: catalytic activity (GO:0003824);; biological process: metabolic process (GO:0008152)
Sevir.5G024850.v4.1	Sevir.5G024850	6.97117	12.6826	6.61682	20.7654	23.0909	18.7371	0.00134685	1.19117	up	--	--	--	--	--	--	--	--	--	--	--	--	--
Sevir.2G395000.v4.1	Sevir.2G395000	31.5227	27.7487	28.7914	2.92194	6.0631	3.97018	1.18935e-19	-2.81555	down	--	--	Cellular Component: integral component of membrane (GO:0016021);;	--	--	--	--	Protein of unknown function (DUF751)	--	S	Function unknown	uncharacterized protein LOC117843426 [Setaria viridis]	cellular component: cellular anatomical entity (GO:0110165)
Sevir.9G118400.v4.1	Sevir.9G118400	49.4511	37.198	39.0205	16.3383	15.8817	16.1085	1.82047e-19	-1.43795	down	--	--	Cellular Component: nucleus (GO:0005634);; Molecular Function: zinc ion binding (GO:0008270);;	K12135|2.7e-07|csat:104769830|K12135 zinc finger protein CONSTANS | (RefSeq) zinc finger protein CONSTANS-like	Circadian rhythm - plant (ko04712)	[K]	Transcription	CCT motif	Zinc finger protein CONSTANS-LIKE 16 OS=Arabidopsis thaliana OX=3702 GN=COL16 PE=1 SV=2	K	Transcription	zinc finger protein CONSTANS-LIKE 16-like [Setaria viridis]	cellular component: intracellular (GO:0005622);; cellular component: cellular anatomical entity (GO:0110165);; molecular function: binding (GO:0005488)
Sevir.1G058800.v4.1	Sevir.1G058800	0.285738	0	0.757371	10.4307	10.2758	10.5668	4.67276e-08	4.85777	up	--	--	--	--	--	--	--	PLATZ transcription factor	--	S	Function unknown	uncharacterized protein LOC101778152 isoform X1 [Setaria italica]	--
Sevir.7G089200.v4.1	Sevir.7G089200	15.7614	8.82996	8.25012	1.80983	2.5714	2.2748	4.35986e-09	-2.35798	down	--	--	--	--	--	--	--	--	Protein PYRICULARIA ORYZAE RESISTANCE 21 OS=Oryza sativa subsp. indica OX=39946 GN=PI21 PE=4 SV=1	S	Function unknown	protein PYRICULARIA ORYZAE RESISTANCE 21-like [Setaria viridis]	--
Sevir.9G382300.v4.1	Sevir.9G382300	16.3851	5.53596	29.9413	131.698	133.216	126.468	2.58244e-05	2.86299	up	[E]	Amino acid transport and metabolism	Molecular Function: serine-type carboxypeptidase activity (GO:0004185);;	K09646|4.3e-264|sita:101767582|K09646 serine carboxypeptidase 1 [EC:3.4.16.-] | (RefSeq) serine carboxypeptidase-like 51	--	[O]	Posttranslational modification, protein turnover, chaperones	Serine carboxypeptidase	Serine carboxypeptidase-like 51 OS=Arabidopsis thaliana OX=3702 GN=SCPL51 PE=2 SV=2	O	Posttranslational modification, protein turnover, chaperones	serine carboxypeptidase-like 51 [Setaria viridis]	biological process: metabolic process (GO:0008152);; molecular function: catalytic activity (GO:0003824)
Sevir.2G031500.v4.1	Sevir.2G031500	28.2443	38.2874	40.9377	74.444	77.8843	76.5943	2.27758e-12	1.03666	up	--	--	Cellular Component: integral component of membrane (GO:0016021);;	K14209|4.1e-07|cic:CICLE_v10028502mg|K14209 solute carrier family 36 (proton-coupled amino acid transporter) | (RefSeq) hypothetical protein	--	[E]	Amino acid transport and metabolism	Transmembrane amino acid transporter protein	Amino acid permease 6 OS=Arabidopsis thaliana OX=3702 GN=AAP6 PE=1 SV=1	E	Amino acid transport and metabolism	amino acid permease 6 [Setaria viridis]	cellular component: cellular anatomical entity (GO:0110165)
Sevir.4G089100.v4.1	Sevir.4G089100	0.634322	0.563617	0.35204	2.51199	3.02949	2.90984	7.51006e-07	2.34183	up	[O]	Posttranslational modification, protein turnover, chaperones	Biological Process: response to stress (GO:0006950);; Biological Process: biological_process (GO:0008150);; Biological Process: response to temperature stimulus (GO:0009266);; Biological Process: response to heat (GO:0009408);; Biological Process: response to abiotic stimulus (GO:0009628);; Biological Process: response to inorganic substance (GO:0010035);; Biological Process: response to metal io…	K13993|2.7e-104|sita:101766359|K13993 HSP20 family protein | (RefSeq) 26.2 kDa heat shock protein, mitochondrial	Protein processing in endoplasmic reticulum (ko04141)	[O]	Posttranslational modification, protein turnover, chaperones	Hsp20/alpha crystallin family	26.2 kDa heat shock protein, mitochondrial OS=Oryza sativa subsp. japonica OX=39947 GN=HSP26.2 PE=2 SV=1	O	Posttranslational modification, protein turnover, chaperones	26.2 kDa heat shock protein, mitochondrial [Setaria italica]	biological process: response to stimulus (GO:0050896)
Sevir.4G281400.v4.1	Sevir.4G281400	23.6137	14.18	44.3293	125.402	125.434	124.231	3.63181e-09	2.13894	up	--	--	--	--	--	--	--	VQ motif	VQ motif-containing protein 22 OS=Arabidopsis thaliana OX=3702 GN=VQ22 PE=2 SV=1	S	Function unknown	VQ motif-containing protein 22-like [Setaria viridis]	--
Sevir.4G137850.v4.1	Sevir.4G137850	41.5699	11.2957	61.1073	341.171	344.464	343.065	4.72519e-06	3.11899	up	--	--	Molecular Function: aspartic-type endopeptidase activity (GO:0004190);; Biological Process: proteolysis (GO:0006508);; Biological Process: protein catabolic process (GO:0030163);;	--	--	[O]	Posttranslational modification, protein turnover, chaperones	Xylanase inhibitor C-terminal	Chitinase CLP OS=Oryza sativa subsp. japonica OX=39947 GN=CLP PE=1 SV=1	O	Posttranslational modification, protein turnover, chaperones	basic 7S globulin [Setaria italica]	biological process: metabolic process (GO:0008152);; molecular function: catalytic activity (GO:0003824)
Sevir.1G214900.v4.1	Sevir.1G214900	14.2809	15.068	10.7891	3.81378	3.24913	4.82242	1.40344e-12	-1.80518	down	--	--	Biological Process: regulation of asymmetric cell division (GO:0009786);;	--	--	--	--	--	--	S	Function unknown	uncharacterized protein LOC117863444 isoform X1 [Setaria viridis]	biological process: biological regulation (GO:0065007)
Sevir.7G319700.v4.1	Sevir.7G319700	9.39452	9.50341	9.60542	3.34754	3.26787	3.91749	3.66345e-33	-1.49907	down	--	--	Cellular Component: integral component of membrane (GO:0016021);;	--	--	--	--	--	--	--	--	uncharacterized protein LOC117865064 isoform X1 [Setaria viridis]	cellular component: cellular anatomical entity (GO:0110165)
Sevir.5G324700.v4.1	Sevir.5G324700	34.003	39.1813	37.7117	14.0808	14.099	10.9621	3.26024e-31	-1.55916	down	--	--	Molecular Function: DNA binding (GO:0003677);; Cellular Component: nucleus (GO:0005634);; Biological Process: regulation of transcription, DNA-templated (GO:0006355);; Biological Process: auxin-activated signaling pathway (GO:0009734);;	K14486|0.0e+00|sita:101782847|K14486 auxin response factor | (RefSeq) auxin response factor 3 isoform X2	Plant hormone signal transduction (ko04075)	--	--	Auxin response factor	Auxin response factor 3 OS=Oryza sativa subsp. japonica OX=39947 GN=ARF3 PE=2 SV=1	K	Transcription	auxin response factor 3 isoform X1 [Setaria italica]	molecular function: binding (GO:0005488);; cellular component: intracellular (GO:0005622);; cellular component: cellular anatomical entity (GO:0110165);; biological process: biological regulation (GO:0065007);; biological process: cellular process (GO:0009987);; biological process: signaling (GO:0023052);; biological process: response to stimulus (GO:0050896)
Sevir.6G185400.v4.1	Sevir.6G185400	4.50427	7.74121	3.11569	16.3611	15.9961	17.2266	5.15187e-06	1.6279	up	--	--	Molecular Function: aspartic-type endopeptidase activity (GO:0004190);;	K22683|1.5e-45|dct:110115251|K22683 aspartyl protease family protein [EC:3.4.23.-] | (RefSeq) protein ASPARTIC PROTEASE IN GUARD CELL 1	--	[O]	Posttranslational modification, protein turnover, chaperones	Xylanase inhibitor N-terminal	Aspartic proteinase nepenthesin-1 OS=Nepenthes gracilis OX=150966 GN=nep1 PE=1 SV=1	O	Posttranslational modification, protein turnover, chaperones	aspartic proteinase nepenthesin-2-like [Setaria viridis]	biological process: metabolic process (GO:0008152);; molecular function: catalytic activity (GO:0003824)
Sevir.5G329100.v4.1	Sevir.5G329100	2.76302	1.21447	1.27684	5.9497	6.50575	6.41592	3.25898e-05	1.76146	up	[T]	Signal transduction mechanisms	Molecular Function: protein serine/threonine kinase activity (GO:0004674);; Molecular Function: ATP binding (GO:0005524);; Biological Process: signal transduction (GO:0007165);;	K07198|8.2e-141|pda:103706910|K07198 5'-AMP-activated protein kinase, catalytic alpha subunit [EC:2.7.11.11] | (RefSeq) CBL-interacting protein kinase 5-like	--	[T]	Signal transduction mechanisms	Protein kinase domain	CBL-interacting protein kinase 30 OS=Oryza sativa subsp. japonica OX=39947 GN=CIPK30 PE=2 SV=1	T	Signal transduction mechanisms	CBL-interacting protein kinase 30 [Setaria italica]	biological process: metabolic process (GO:0008152);; biological process: cellular process (GO:0009987);; molecular function: catalytic activity (GO:0003824);; molecular function: binding (GO:0005488);; biological process: biological regulation (GO:0065007)
Sevir.7G333400.v4.1	Sevir.7G333400	16.86	23.1385	22.8526	42.4872	48.0788	43.8861	1.5119e-11	1.04191	up	[S]	Function unknown	--	K15015|1.5e-17|aip:107609646|K15015 solute carrier family 32 (vesicular inhibitory amino acid transporter) | (RefSeq) uncharacterized protein LOC107609646 isoform X1	--	--	--	--	IQ domain-containing protein IQM3 OS=Arabidopsis thaliana OX=3702 GN=IQM3 PE=2 SV=1	--	--	IQ domain-containing protein IQM3-like [Setaria viridis]	--
Sevir.3G307400.v4.1	Sevir.3G307400	1180.12	1219.75	985.443	208.888	221.362	216.615	1.39495e-124	-2.44578	down	--	--	Cellular Component: chloroplast thylakoid membrane (GO:0009535);; Cellular Component: photosystem I reaction center (GO:0009538);; Biological Process: photosynthesis (GO:0015979);; Cellular Component: integral component of membrane (GO:0016021);;	K02699|5.0e-114|sita:101786300|K02699 photosystem I subunit XI | (RefSeq) photosystem I reaction center subunit XI, chloroplastic	Photosynthesis (ko00195)	--	--	Photosystem I reaction centre subunit XI	Photosystem I reaction center subunit XI, chloroplastic OS=Hordeum vulgare OX=4513 GN=PSAL PE=1 SV=1	S	Function unknown	photosystem I reaction center subunit XI, chloroplastic [Setaria italica]	cellular component: intracellular (GO:0005622);; cellular component: cellular anatomical entity (GO:0110165);; cellular component: protein-containing complex (GO:0032991);; biological process: metabolic process (GO:0008152);; biological process: cellular process (GO:0009987)
Sevir.5G326900.v4.1	Sevir.5G326900	3.57974	4.16294	9.87236	63.0078	66.7557	65.837	1.15848e-22	3.42496	up	[Q]	Secondary metabolites biosynthesis, transport and catabolism	Biological Process: response to light stimulus (GO:0009416);; Biological Process: gibberellin catabolic process (GO:0045487);; Molecular Function: metal ion binding (GO:0046872);; Molecular Function: dioxygenase activity (GO:0051213);; Molecular Function: C-19 gibberellin 2-beta-dioxygenase activity (GO:0052634);;	K04125|8.0e-184|sita:101759758|K04125 gibberellin 2beta-dioxygenase [EC:1.14.11.13] | (RefSeq) gibberellin 2-beta-dioxygenase	Diterpenoid biosynthesis (ko00904)	[QR]	Secondary metabolites biosynthesis, transport and catabolism;; General function prediction only	2OG-Fe(II) oxygenase superfamily	Gibberellin 2-beta-dioxygenase 3 OS=Oryza sativa subsp. japonica OX=39947 GN=GA2OX3 PE=1 SV=1	Q	Secondary metabolites biosynthesis, transport and catabolism	hypothetical protein SETIT_5G323400v2 [Setaria italica]	biological process: response to stimulus (GO:0050896);; biological process: metabolic process (GO:0008152);; biological process: cellular process (GO:0009987);; molecular function: binding (GO:0005488);; molecular function: catalytic activity (GO:0003824)
Sevir.5G179800.v4.1	Sevir.5G179800	5.44135	4.17328	11.1245	24.4214	22.7689	23.6291	7.63669e-06	1.72061	up	--	--	Biological Process: response to acid chemical (GO:0001101);; Biological Process: regulation of transcription, DNA-templated (GO:0006355);; Biological Process: biological_process (GO:0008150);; Biological Process: response to endogenous stimulus (GO:0009719);; Biological Process: response to hormone (GO:0009725);; Biological Process: response to gibberellin (GO:0009739);; Biological Process: regul…	--	--	--	--	Lateral organ boundaries (LOB) domain	LOB domain-containing protein 41 OS=Arabidopsis thaliana OX=3702 GN=LBD41 PE=2 SV=1	S	Function unknown	LOB domain-containing protein 42-like [Setaria viridis]	biological process: response to stimulus (GO:0050896);; biological process: biological regulation (GO:0065007)
Sevir.9G194800.v4.1	Sevir.9G194800	0.443823	0.435325	0.389212	1.54671	1.62914	1.32935	1.13287e-07	1.76346	up	[NW]	Cell motility;; Extracellular structures	Molecular Function: protein serine/threonine kinase activity (GO:0004674);; Molecular Function: ATP binding (GO:0005524);; Cellular Component: integral component of membrane (GO:0016021);; Biological Process: recognition of pollen (GO:0048544);;	K24104|1.8e-71|thj:104799061|K24104 GPN-loop GTPase | (RefSeq) LOW QUALITY PROTEIN: uncharacterized protein LOC104799061	--	--	--	Protein tyrosine and serine/threonine kinase	G-type lectin S-receptor-like serine/threonine-protein kinase B120 OS=Arabidopsis thaliana OX=3702 GN=B120 PE=2 SV=1	T	Signal transduction mechanisms	G-type lectin S-receptor-like serine/threonine-protein kinase B120 isoform X1 [Setaria viridis]	biological process: metabolic process (GO:0008152);; biological process: cellular process (GO:0009987);; molecular function: catalytic activity (GO:0003824);; molecular function: binding (GO:0005488);; cellular component: cellular anatomical entity (GO:0110165);; biological process: reproduction (GO:0000003);; biological process: reproductive process (GO:0022414)
Sevir.1G099200.v4.1	Sevir.1G099200	44.2013	27.4395	22.3586	10.9699	10.7915	12.1829	2.12028e-07	-1.53223	down	--	--	--	--	--	--	--	Domain of unknown function (DUF1995)	--	S	Function unknown	protein LOW PSII ACCUMULATION 3, chloroplastic isoform X2 [Setaria viridis]	--
Sevir.9G070300.v4.1	Sevir.9G070300	18.7415	14.3988	21.3534	1.70193	2.24808	2.16402	4.42997e-47	-3.20782	down	[M]	Cell wall/membrane/envelope biogenesis	Molecular Function: transmembrane receptor protein serine/threonine kinase activity (GO:0004675);; Molecular Function: ATP binding (GO:0005524);; Cellular Component: plasma membrane (GO:0005886);; Biological Process: protein phosphorylation (GO:0006468);; Cellular Component: integral component of membrane (GO:0016021);;	K01180|3.3e-115|cmax:111487562|K01180 endo-1,3(4)-beta-glucanase [EC:3.2.1.6] | (RefSeq) uncharacterized protein LOC111487562	--	[T]	Signal transduction mechanisms	Protein tyrosine and serine/threonine kinase	Proline-rich receptor-like protein kinase PERK4 OS=Arabidopsis thaliana OX=3702 GN=PERK4 PE=1 SV=1	T	Signal transduction mechanisms	hypothetical protein SETIT_9G071200v2 [Setaria italica]	biological process: metabolic process (GO:0008152);; biological process: cellular process (GO:0009987);; molecular function: catalytic activity (GO:0003824);; molecular function: molecular transducer activity (GO:0060089);; molecular function: binding (GO:0005488);; cellular component: cellular anatomical entity (GO:0110165)
Sevir.4G275000.v4.1	Sevir.4G275000	4.15055	2.52509	3.91307	13.033	13.1343	12.3032	1.01403e-11	1.79797	up	--	--	Cellular Component: cytoplasm (GO:0005737);; Biological Process: receptor-mediated endocytosis (GO:0006898);; Molecular Function: clathrin binding (GO:0030276);; Cellular Component: vesicle (GO:0031982);; Cellular Component: intracellular membrane-bounded organelle (GO:0043231);; Biological Process: clathrin coat disassembly (GO:0072318);; Biological Process: clathrin-dependent endocytosis (GO:00…	--	--	[R]	General function prediction only	--	--	S	Function unknown	uncharacterized protein LOC101766093 [Setaria italica]	cellular component: cellular anatomical entity (GO:0110165);; biological process: cellular process (GO:0009987);; biological process: localization (GO:0051179);; molecular function: binding (GO:0005488);; cellular component: intracellular (GO:0005622)
Sevir.7G017300.v4.1	Sevir.7G017300	40.0533	26.5796	36.4108	6.96848	6.45115	6.69359	2.4123e-36	-2.41458	down	[QV]	Secondary metabolites biosynthesis, transport and catabolism;; Defense mechanisms	Molecular Function: iron ion binding (GO:0005506);; Cellular Component: membrane (GO:0016020);; Cellular Component: integral component of membrane (GO:0016021);; Molecular Function: oxidoreductase activity, acting on paired donors, with incorporation or reduction of molecular oxygen, NAD(P)H as one donor, and incorporation of one atom of oxygen (GO:0016709);; Molecular Function: heme binding (GO:…	K13223|1.6e-166|ats:109757929|K13223 indole-2-monooxygenase [EC:1.14.14.153] | (RefSeq) LOC109757929; indole-2-monooxygenase-like	Benzoxazinoid biosynthesis (ko00402)	[Q]	Secondary metabolites biosynthesis, transport and catabolism	Cytochrome P450	indole-2-monooxygenase OS=Zea mays OX=4577 GN=CYP71C4 PE=1 SV=1	Q	Secondary metabolites biosynthesis, transport and catabolism	indole-2-monooxygenase [Setaria italica]	molecular function: binding (GO:0005488);; cellular component: cellular anatomical entity (GO:0110165);; biological process: metabolic process (GO:0008152);; molecular function: catalytic activity (GO:0003824)
Sevir.2G282700.v4.1	Sevir.2G282700	5.82298	5.88753	6.21618	1.41836	1.64468	1.9203	1.11698e-21	-1.91387	down	--	--	--	--	--	--	--	--	--	S	Function unknown	hypothetical protein SEVIR_2G282700v2 [Setaria viridis]	--
Sevir.9G372700.v4.1	Sevir.9G372700	19.7475	5.99508	18.7585	43.2487	45.9068	47.3335	0.000592728	1.55629	up	--	--	Molecular Function: calcium ion binding (GO:0005509);;	--	--	--	--	EF hand	--	T	Signal transduction mechanisms	uncharacterized protein LOC101766772 [Setaria italica]	molecular function: binding (GO:0005488)
Sevir.9G514900.v4.1	Sevir.9G514900	45.4193	31.8408	31.5363	4.77719	5.4748	6.03784	7.3529e-37	-2.79817	down	[H]	Coenzyme transport and metabolism	Molecular Function: prenyltransferase activity (GO:0004659);; Cellular Component: integral component of membrane (GO:0016021);; Biological Process: phylloquinone biosynthetic process (GO:0042372);;	K23094|6.8e-196|sita:101782427|K23094 2-carboxy-1,4-naphthoquinone phytyltransferase [EC:2.5.1.130] | (RefSeq) 2-carboxy-1,4-naphthoquinone phytyltransferase, chloroplastic isoform X1	Ubiquinone and other terpenoid-quinone biosynthesis (ko00130)	[S]	Function unknown	UbiA prenyltransferase family	2-carboxy-1,4-naphthoquinone phytyltransferase, chloroplastic OS=Arabidopsis thaliana OX=3702 GN=ABC4 PE=1 SV=2	H	Coenzyme transport and metabolism	2-carboxy-1,4-naphthoquinone phytyltransferase, chloroplastic [Setaria viridis]	molecular function: catalytic activity (GO:0003824);; cellular component: cellular anatomical entity (GO:0110165);; biological process: metabolic process (GO:0008152);; biological process: cellular process (GO:0009987)
Sevir.5G360200.v4.1	Sevir.5G360200	0	0	0.379775	1.79549	3.74409	2.75618	0.00399023	4.35995	up	--	--	Biological Process: reproduction (GO:0000003);; Biological Process: response to acid chemical (GO:0001101);; Biological Process: developmental process involved in reproduction (GO:0003006);; Cellular Component: cellular_component (GO:0005575);; Cellular Component: intracellular (GO:0005622);; Cellular Component: obsolete cell (GO:0005623);; Cellular Component: lipid droplet (GO:0005811);; Biologi…	--	--	--	--	Protein of unknown function (DUF1264)	Oil body-associated protein 1A OS=Zea mays OX=4577 GN=OBAP1A PE=2 SV=1	S	Function unknown	hypothetical protein SETIT_5G355000v2 [Setaria italica]	biological process: reproduction (GO:0000003);; biological process: response to stimulus (GO:0050896);; biological process: reproductive process (GO:0022414);; biological process: developmental process (GO:0032502);; cellular component: intracellular (GO:0005622);; cellular component: cellular anatomical entity (GO:0110165);; biological process: multicellular organismal process (GO:0032501);; bio…
Sevir.9G201900.v4.1	Sevir.9G201900	0.165685	0	0	18.1724	15.2229	14.6717	1.00269e-15	7.63191	up	--	--	Molecular Function: serine-type endopeptidase inhibitor activity (GO:0004867);; Cellular Component: extracellular region (GO:0005576);;	--	--	--	--	Bowman-Birk serine protease inhibitor family	Bowman-Birk type trypsin inhibitor OS=Triticum aestivum OX=4565 PE=1 SV=1	G	Carbohydrate transport and metabolism	Bowman-Birk type trypsin inhibitor [Setaria italica]	biological process: biological regulation (GO:0065007);; molecular function: molecular function regulator (GO:0098772);; cellular component: cellular anatomical entity (GO:0110165)
Sevir.3G251200.v4.1	Sevir.3G251200	2.38627	2.83623	2.99434	1.09267	1.72072	1.24465	0.00624436	-1.07128	down	--	--	Molecular Function: polysaccharide binding (GO:0030247);;	--	--	--	--	Wall-associated receptor kinase galacturonan-binding	--	S	Function unknown	uncharacterized protein LOC117850906 [Setaria viridis]	molecular function: binding (GO:0005488)
Sevir.9G234700.v4.1	Sevir.9G234700	6.02155	0.343724	2.68838	131.261	140.9	126.97	7.27072e-08	5.38537	up	--	--	--	--	--	--	--	--	--	--	--	putative glycine-rich cell wall structural protein 1 [Setaria italica]	--
Sevir.4G013800.v4.1	Sevir.4G013800	0.919984	1.65982	0.89552	0.306518	0.121354	0.222398	2.03566e-05	-2.46911	down	--	--	Cellular Component: integral component of membrane (GO:0016021);;	--	--	--	--	Domain of unknown function (DUF4220)	--	S	Function unknown	uncharacterized protein LOC117852934 [Setaria viridis]	cellular component: cellular anatomical entity (GO:0110165)
Sevir.9G064400.v4.1	Sevir.9G064400	20.4816	21.0284	16.5333	4.75307	4.39212	4.78282	2.2497e-29	-2.08912	down	--	--	Molecular Function: double-stranded DNA binding (GO:0003690);; Biological Process: regulation of transcription, DNA-templated (GO:0006355);; Cellular Component: chloroplast (GO:0009507);; Biological Process: chloroplast organization (GO:0009658);; Biological Process: developmental process (GO:0032502);; Cellular Component: plastid nucleoid (GO:0042646);; Biological Process: cellular response to s…	K15032|8.9e-156|sita:101770814|K15032 mTERF domain-containing protein, mitochondrial | (RefSeq) transcription termination factor MTEF1, chloroplastic	--	[KR]	Transcription;; General function prediction only	mTERF	Transcription termination factor MTEF1, chloroplastic OS=Arabidopsis thaliana OX=3702 GN=MTERF1 PE=2 SV=2	K	Transcription	transcription termination factor MTEF1, chloroplastic [Setaria viridis]	molecular function: binding (GO:0005488);; biological process: biological regulation (GO:0065007);; cellular component: intracellular (GO:0005622);; cellular component: cellular anatomical entity (GO:0110165);; biological process: cellular process (GO:0009987);; biological process: developmental process (GO:0032502);; biological process: response to stimulus (GO:0050896)
Sevir.3G184200.v4.1	Sevir.3G184200	1.12489	3.89473	0.822711	8.76932	7.264	8.60075	0.00831836	2.00734	up	--	--	--	--	--	--	--	--	--	--	--	hypothetical protein SEVIR_3G184200v2 [Setaria viridis]	--
Sevir.7G169400.v4.1	Sevir.7G169400	19.0706	16.8588	12.4983	7.65305	7.2932	7.03203	1.12474e-06	-1.20859	down	[H]	Coenzyme transport and metabolism	Cellular Component: chloroplast (GO:0009507);; Biological Process: methylation (GO:0032259);; Biological Process: phylloquinone biosynthetic process (GO:0042372);; Molecular Function: 2-phytyl-1,4-naphthoquinone methyltransferase activity (GO:0052624);;	K23095|1.4e-129|sita:101763323|K23095 demethylphylloquinol methyltransferase [EC:2.1.1.329] | (RefSeq) 2-phytyl-1,4-beta-naphthoquinone methyltransferase, chloroplastic	Ubiquinone and other terpenoid-quinone biosynthesis (ko00130)	[H]	Coenzyme transport and metabolism	ubiE/COQ5 methyltransferase family	2-phytyl-1,4-beta-naphthoquinone methyltransferase, chloroplastic OS=Arabidopsis thaliana OX=3702 GN=MENG PE=1 SV=2	H	Coenzyme transport and metabolism	hypothetical protein SEVIR_7G169400v2 [Setaria viridis]	cellular component: intracellular (GO:0005622);; cellular component: cellular anatomical entity (GO:0110165);; biological process: metabolic process (GO:0008152);; biological process: cellular process (GO:0009987);; molecular function: catalytic activity (GO:0003824)
Sevir.3G270200.v4.1	Sevir.3G270200	33.4403	19.6555	8.62386	0.284633	0.141422	0.038049	5.87117e-25	-7.09065	down	--	--	Molecular Function: hydrolase activity, hydrolyzing O-glycosyl compounds (GO:0004553);; Biological Process: carbohydrate metabolic process (GO:0005975);;	K19891|1.9e-51|ath:AT2G01630|K19891 glucan endo-1,3-beta-glucosidase 1/2/3 [EC:3.2.1.39] | (RefSeq) O-Glycosyl hydrolases family 17 protein	Starch and sucrose metabolism (ko00500)	--	--	Glycosyl hydrolases family 17	Lichenase-2 (Fragment) OS=Hordeum vulgare OX=4513 PE=1 SV=1	G	Carbohydrate transport and metabolism	lichenase-2-like [Setaria viridis]	molecular function: catalytic activity (GO:0003824);; biological process: metabolic process (GO:0008152)
Sevir.5G309800.v4.1	Sevir.5G309800	3.64088	2.16685	4.93791	7.47975	9.1321	7.7941	0.00377837	1.12407	up	--	--	Cellular Component: nucleus (GO:0005634);; Biological Process: negative regulation of transcription, DNA-templated (GO:0045892);;	--	--	--	--	Transcriptional repressor, ovate	Transcription repressor OFP8 OS=Oryza sativa subsp. japonica OX=39947 GN=OFP8 PE=1 SV=1	S	Function unknown	transcription repressor OFP1 [Setaria italica]	cellular component: intracellular (GO:0005622);; cellular component: cellular anatomical entity (GO:0110165);; biological process: biological regulation (GO:0065007)
Sevir.3G289900.v4.1	Sevir.3G289900	10.8398	11.554	35.8614	50.2513	56.4091	50.39	0.00197358	1.38299	up	--	--	Molecular Function: DNA-binding transcription factor activity (GO:0003700);; Cellular Component: nucleus (GO:0005634);; Molecular Function: sequence-specific DNA binding (GO:0043565);;	K13424|4.0e-265|sita:101776857|K13424 WRKY transcription factor 33 | (RefSeq) probable WRKY transcription factor 26	MAPK signaling pathway - plant (ko04016);; Plant-pathogen interaction (ko04626)	--	--	WRKY DNA -binding domain	WRKY transcription factor WRKY24 OS=Oryza sativa subsp. indica OX=39946 GN=WRKY24 PE=2 SV=1	K	Transcription	probable WRKY transcription factor 26 [Setaria viridis]	molecular function: transcription regulator activity (GO:0140110);; cellular component: intracellular (GO:0005622);; cellular component: cellular anatomical entity (GO:0110165);; molecular function: binding (GO:0005488)
Sevir.9G266200.v4.1	Sevir.9G266200	5.30979	4.5906	4.2888	30.9769	30.2392	34.9054	5.50911e-60	2.69426	up	--	--	Molecular Function: hydrolase activity, hydrolyzing O-glycosyl compounds (GO:0004553);; Biological Process: carbohydrate metabolic process (GO:0005975);;	--	--	--	--	Glycosyl hydrolases family 18	Chitinase 2 OS=Tulipa saxatilis subsp. bakeri OX=110455 PE=1 SV=1	G	Carbohydrate transport and metabolism	chitinase 2 [Setaria italica]	molecular function: catalytic activity (GO:0003824);; biological process: metabolic process (GO:0008152)
Sevir.9G492175.v4.1	Sevir.9G492175	0	0.402151	0	7.27632	9.86829	7.67729	1.73343e-07	5.70154	up	--	--	--	--	--	--	--	--	--	--	--	--	--
Sevir.9G349500.v4.1	Sevir.9G349500	10.8546	16.4291	12.0161	1.94532	1.26419	2.97773	5.14406e-10	-2.71643	down	--	--	Biological Process: metal ion transport (GO:0030001);; Molecular Function: metal ion binding (GO:0046872);;	--	--	[P]	Inorganic ion transport and metabolism	Heavy-metal-associated domain	Heavy metal-associated isoprenylated plant protein 39 OS=Arabidopsis thaliana OX=3702 GN=HIPP39 PE=2 SV=1	P	Inorganic ion transport and metabolism	heavy metal-associated isoprenylated plant protein 39-like [Setaria viridis]	biological process: localization (GO:0051179);; molecular function: binding (GO:0005488)
Sevir.9G004400.v4.1	Sevir.9G004400	39.6355	33.6203	34.7361	12.6825	10.4675	10.9354	3.87091e-26	-1.68307	down	--	--	--	--	--	--	--	Carbohydrate esterase, sialic acid-specific acetylesterase	Probable carbohydrate esterase At4g34215 OS=Arabidopsis thaliana OX=3702 GN=At4g34215 PE=1 SV=2	S	Function unknown	probable carbohydrate esterase At4g34215 [Setaria viridis]	--
Sevir.5G424400.v4.1	Sevir.5G424400	28.7089	39.8963	37.5325	18.5879	18.4143	17.6325	6.0095e-12	-1.01921	down	[T]	Signal transduction mechanisms	Biological Process: phosphorelay signal transduction system (GO:0000160);; Molecular Function: DNA binding (GO:0003677);; Molecular Function: DNA-binding transcription factor activity (GO:0003700);; Cellular Component: nucleus (GO:0005634);;	K14491|0.0e+00|sita:101754901|K14491 two-component response regulator ARR-B family | (RefSeq) two-component response regulator ORR26	Plant hormone signal transduction (ko04075)	[K]	Transcription	Response regulator receiver domain	Two-component response regulator ORR26 OS=Oryza sativa subsp. japonica OX=39947 GN=RR26 PE=3 SV=2	K	Transcription	two-component response regulator ORR26 [Setaria italica]	biological process: cellular process (GO:0009987);; biological process: signaling (GO:0023052);; biological process: response to stimulus (GO:0050896);; biological process: biological regulation (GO:0065007);; molecular function: binding (GO:0005488);; molecular function: transcription regulator activity (GO:0140110);; cellular component: intracellular (GO:0005622);; cellular component: cellular …
Sevir.3G336000.v4.1	Sevir.3G336000	13.5572	14.1248	14.1094	35.2249	35.4967	24.8014	9.64647e-06	1.13102	up	--	--	Cellular Component: integral component of membrane (GO:0016021);;	--	--	--	--	--	--	--	--	uncharacterized protein LOC101761343 [Setaria italica]	cellular component: cellular anatomical entity (GO:0110165)
Sevir.1G223300.v4.1	Sevir.1G223300	26.1169	9.18053	11.8815	0.119391	0.386559	0.308476	9.70366e-28	-5.87515	down	[QV]	Secondary metabolites biosynthesis, transport and catabolism;; Defense mechanisms	Molecular Function: monooxygenase activity (GO:0004497);; Molecular Function: iron ion binding (GO:0005506);; Molecular Function: oxidoreductase activity, acting on paired donors, with incorporation or reduction of molecular oxygen (GO:0016705);; Molecular Function: heme binding (GO:0020037);;	K15402|1.1e-306|sita:101775847|K15402 fatty acid omega-hydroxylase [EC:1.14.-.-] | (RefSeq) cytochrome P450 86B1	Cutin, suberine and wax biosynthesis (ko00073)	[QI]	Secondary metabolites biosynthesis, transport and catabolism;; Lipid transport and metabolism	Cytochrome P450	Cytochrome P450 86B1 OS=Arabidopsis thaliana OX=3702 GN=CYP86B1 PE=2 SV=1	Q	Secondary metabolites biosynthesis, transport and catabolism	cytochrome P450 86B1 [Setaria viridis]	biological process: metabolic process (GO:0008152);; molecular function: catalytic activity (GO:0003824);; molecular function: binding (GO:0005488)
Sevir.9G304500.v4.1	Sevir.9G304500	45.7258	24.4285	44.8066	2.36348	1.21941	2.27961	1.0577e-35	-4.34286	down	--	--	Molecular Function: peroxidase activity (GO:0004601);; Cellular Component: extracellular region (GO:0005576);; Biological Process: response to oxidative stress (GO:0006979);; Molecular Function: heme binding (GO:0020037);; Biological Process: hydrogen peroxide catabolic process (GO:0042744);; Molecular Function: metal ion binding (GO:0046872);;	K00430|9.8e-197|sita:101767314|K00430 peroxidase [EC:1.11.1.7] | (RefSeq) peroxidase A2	Phenylpropanoid biosynthesis (ko00940)	--	--	Peroxidase	Peroxidase 15 OS=Ipomoea batatas OX=4120 GN=pod PE=1 SV=1	Q	Secondary metabolites biosynthesis, transport and catabolism	peroxidase A2 [Setaria italica]	biological process: metabolic process (GO:0008152);; biological process: cellular process (GO:0009987);; biological process: response to stimulus (GO:0050896);; biological process: detoxification (GO:0098754);; molecular function: catalytic activity (GO:0003824);; molecular function: antioxidant activity (GO:0016209);; cellular component: cellular anatomical entity (GO:0110165);; molecular functi…
Sevir.3G423301.v4.1	Sevir.3G423301	17.4537	15.8309	24.5221	51.6317	55.1487	57.4214	1.77196e-14	1.45066	up	[HR]	Coenzyme transport and metabolism;; General function prediction only	Molecular Function: hydrolase activity (GO:0016787);;	K08726|3.3e-154|sbi:8071538|K08726 soluble epoxide hydrolase / lipid-phosphate phosphatase [EC:3.3.2.10 3.1.3.76] | (RefSeq) uncharacterized protein LOC8071538	Arachidonic acid metabolism (ko00590);; Peroxisome (ko04146)	[I]	Lipid transport and metabolism	alpha/beta hydrolase fold	--	I	Lipid transport and metabolism	epoxide hydrolase A-like [Setaria viridis]	molecular function: catalytic activity (GO:0003824)
Sevir.5G172700.v4.1	Sevir.5G172700	1037.9	1038.66	1005.89	153.241	149.325	154.983	0	-2.80921	down	--	--	Cellular Component: photosystem II oxygen evolving complex (GO:0009654);; Biological Process: photosystem II assembly (GO:0010207);; Molecular Function: oxygen evolving activity (GO:0010242);; Biological Process: photosystem II stabilization (GO:0042549);;	K02716|1.9e-184|sita:101771243|K02716 photosystem II oxygen-evolving enhancer protein 1 | (RefSeq) oxygen-evolving enhancer protein 1, chloroplastic	Photosynthesis (ko00195)	--	--	Manganese-stabilising protein / photosystem II polypeptide	Oxygen-evolving enhancer protein 1, chloroplastic OS=Triticum aestivum OX=4565 GN=PSBO PE=2 SV=1	S	Function unknown	oxygen-evolving enhancer protein 1, chloroplastic [Setaria italica]	cellular component: protein-containing complex (GO:0032991);; cellular component: cellular anatomical entity (GO:0110165);; biological process: cellular process (GO:0009987);; biological process: metabolic process (GO:0008152);; molecular function: catalytic activity (GO:0003824);; biological process: biological regulation (GO:0065007)
Sevir.7G237900.v4.1	Sevir.7G237900	3.57116	2.50738	3.56003	17.951	15.7984	19.6058	7.40401e-26	2.40802	up	[G]	Carbohydrate transport and metabolism	Biological Process: carbohydrate metabolic process (GO:0005975);; Molecular Function: carbohydrate binding (GO:0030246);; Molecular Function: glucose-6-phosphate 1-epimerase activity (GO:0047938);;	K01792|1.5e-189|sita:101779147|K01792 glucose-6-phosphate 1-epimerase [EC:5.1.3.15] | (RefSeq) putative glucose-6-phosphate 1-epimerase isoform X1	Glycolysis / Gluconeogenesis (ko00010)	[G]	Carbohydrate transport and metabolism	Aldose 1-epimerase	Putative glucose-6-phosphate 1-epimerase OS=Cenchrus ciliaris OX=35872 PE=2 SV=1	G	Carbohydrate transport and metabolism	putative glucose-6-phosphate 1-epimerase isoform X1 [Setaria viridis]	biological process: metabolic process (GO:0008152);; molecular function: binding (GO:0005488);; molecular function: catalytic activity (GO:0003824)
Sevir.3G194200.v4.1	Sevir.3G194200	8.95275	8.26326	9.58506	1.11496	1.00822	1.35042	3.06034e-33	-2.99582	down	--	--	Cellular Component: chloroplast (GO:0009507);;	--	--	--	--	Domain of unknown function (DUF1995)	--	S	Function unknown	uncharacterized protein LOC101754838 [Setaria italica]	cellular component: intracellular (GO:0005622);; cellular component: cellular anatomical entity (GO:0110165)
Sevir.9G327100.v4.1	Sevir.9G327100	15.2581	8.54467	19.1292	50.8341	50.1223	51.9137	6.74921e-10	1.77199	up	--	--	Cellular Component: nucleus (GO:0005634);; Biological Process: regulation of transcription, DNA-templated (GO:0006355);; Molecular Function: sequence-specific DNA binding (GO:0043565);;	K09338|2.9e-159|sita:101777284|K09338 homeobox-leucine zipper protein | (RefSeq) homeobox-leucine zipper protein HOX1 isoform X2	--	[K]	Transcription	HD-ZIP protein N terminus	Homeobox-leucine zipper protein HAT3 OS=Arabidopsis thaliana OX=3702 GN=HAT3 PE=1 SV=2	K	Transcription	homeobox-leucine zipper protein HOX1 isoform X1 [Setaria italica]	cellular component: intracellular (GO:0005622);; cellular component: cellular anatomical entity (GO:0110165);; biological process: biological regulation (GO:0065007);; molecular function: binding (GO:0005488)
Sevir.8G002200.v4.1	Sevir.8G002200	15.3652	18.1811	16.3339	8.58654	7.54192	9.13232	3.80999e-11	-1.03651	down	[I]	Lipid transport and metabolism	Biological Process: lipid metabolic process (GO:0006629);; Cellular Component: integral component of membrane (GO:0016021);; Molecular Function: oxidoreductase activity, acting on paired donors, with oxidation of a pair of donors resulting in the reduction of molecular oxygen to two molecules of water (GO:0016717);;	K10257|7.5e-228|sita:101785330|K10257 acyl-lipid omega-3 desaturase [EC:1.14.19.25 1.14.19.35 1.14.19.36] | (RefSeq) fatty acid desaturase DES3	--	--	--	Fatty acid desaturase	Fatty acid desaturase DES3 OS=Sorghum bicolor OX=4558 GN=DES3 PE=1 SV=1	I	Lipid transport and metabolism	fatty acid desaturase DES3 [Setaria italica]	biological process: metabolic process (GO:0008152);; cellular component: cellular anatomical entity (GO:0110165);; molecular function: catalytic activity (GO:0003824)
Sevir.9G536800.v4.1	Sevir.9G536800	28.5668	23.4303	25.1239	9.40959	7.99374	8.2955	5.2976e-34	-1.64296	down	[G]	Carbohydrate transport and metabolism	Molecular Function: 4-alpha-glucanotransferase activity (GO:0004134);; Molecular Function: starch binding (GO:2001070);;	K00705|0.0e+00|sita:101760963|K00705 4-alpha-glucanotransferase [EC:2.4.1.25] | (RefSeq) 4-alpha-glucanotransferase DPE2	Starch and sucrose metabolism (ko00500)	--	--	4-alpha-glucanotransferase	4-alpha-glucanotransferase DPE2 OS=Oryza sativa subsp. japonica OX=39947 GN=DPE2 PE=2 SV=1	G	Carbohydrate transport and metabolism	4-alpha-glucanotransferase DPE2 [Setaria viridis]	biological process: metabolic process (GO:0008152);; biological process: cellular process (GO:0009987);; molecular function: catalytic activity (GO:0003824);; molecular function: binding (GO:0005488)
Sevir.7G089300.v4.1	Sevir.7G089300	29.6494	8.81326	27.772	6.03007	7.4009	9.22873	0.00138694	-1.60617	down	--	--	--	--	--	--	--	--	Protein PYRICULARIA ORYZAE RESISTANCE 21 OS=Oryza sativa subsp. indica OX=39946 GN=PI21 PE=4 SV=1	--	--	protein PYRICULARIA ORYZAE RESISTANCE 21-like [Setaria viridis]	--
Sevir.5G469500.v4.1	Sevir.5G469500	6.78881	2.5273	4.09374	63.5367	66.1322	66.0856	6.00267e-31	3.79963	up	--	--	Molecular Function: peroxidase activity (GO:0004601);; Cellular Component: extracellular region (GO:0005576);; Biological Process: response to oxidative stress (GO:0006979);; Cellular Component: plant-type cell wall (GO:0009505);; Cellular Component: plasmodesma (GO:0009506);; Molecular Function: heme binding (GO:0020037);; Biological Process: hydrogen peroxide catabolic process (GO:0042744);; Mo…	K00430|1.7e-204|sita:101778284|K00430 peroxidase [EC:1.11.1.7] | (RefSeq) cationic peroxidase SPC4	Phenylpropanoid biosynthesis (ko00940)	--	--	Peroxidase	Cationic peroxidase SPC4 OS=Sorghum bicolor OX=4558 GN=Sb03g046810 PE=1 SV=2	Q	Secondary metabolites biosynthesis, transport and catabolism	cationic peroxidase SPC4 [Setaria italica]	biological process: metabolic process (GO:0008152);; biological process: cellular process (GO:0009987);; biological process: response to stimulus (GO:0050896);; biological process: detoxification (GO:0098754);; molecular function: catalytic activity (GO:0003824);; molecular function: antioxidant activity (GO:0016209);; cellular component: cellular anatomical entity (GO:0110165);; molecular functi…
Sevir.3G137600.v4.1	Sevir.3G137600	8.58517	7.40709	11.6554	3.54571	3.15654	3.57358	1.24183e-07	-1.48078	down	--	--	Biological Process: hydrotropism (GO:0010274);;	--	--	--	--	Protein of unknown function, DUF617	Protein MIZU-KUSSEI 1 OS=Arabidopsis thaliana OX=3702 GN=MIZ1 PE=1 SV=1	S	Function unknown	protein MIZU-KUSSEI 1 [Setaria italica]	biological process: response to stimulus (GO:0050896)
Sevir.2G427800.v4.1	Sevir.2G427800	31.874	25.9912	22.788	6.64578	7.56899	7.35256	7.29278e-21	-1.94	down	--	--	Molecular Function: methyltransferase activity (GO:0008168);;	K22857|5.8e-149|sita:101757639|K22857 EEF1A lysine methyltransferase 4 [EC:2.1.1.-] | (RefSeq) methyltransferase-like protein 13 isoform X1	--	[E]	Amino acid transport and metabolism	Methyltransferase domain	--	E	Amino acid transport and metabolism	methyltransferase-like protein 13 isoform X1 [Setaria italica]	molecular function: catalytic activity (GO:0003824)
Sevir.4G142000.v4.1	Sevir.4G142000	2.90394	3.52718	6.56022	0.951265	1.55964	1.11596	0.000936728	-1.87101	down	--	--	--	--	--	--	--	--	--	--	--	uncharacterized protein LOC101774057 [Setaria italica]	--
Sevir.9G313900.v4.1	Sevir.9G313900	60.8773	65.9206	60.7756	28.6323	29.6337	29.4102	9.39965e-65	-1.19121	down	--	--	Biological Process: reproduction (GO:0000003);; Cellular Component: nuclear chromosome (GO:0000228);; Biological Process: nuclear division (GO:0000280);; Cellular Component: condensed chromosome (GO:0000793);; Cellular Component: condensed nuclear chromosome (GO:0000794);; Cellular Component: synaptonemal complex (GO:0000795);; Cellular Component: cellular_component (GO:0005575);; Cellular Compon…	--	--	--	--	Weak chloroplast movement under blue light	WEB family protein At4g27595, chloroplastic OS=Arabidopsis thaliana OX=3702 GN=At4g27595 PE=2 SV=1	S	Function unknown	WEB family protein At5g16730, chloroplastic-like [Setaria viridis]	biological process: reproduction (GO:0000003);; cellular component: intracellular (GO:0005622);; cellular component: cellular anatomical entity (GO:0110165);; biological process: cellular process (GO:0009987);; cellular component: protein-containing complex (GO:0032991);; biological process: metabolic process (GO:0008152);; biological process: reproductive process (GO:0022414)
Sevir.1G309900.v4.1	Sevir.1G309900	5.69997	7.588	9.30984	3.44128	2.73072	2.95837	1.44483e-06	-1.37347	down	--	--	Molecular Function: protein dimerization activity (GO:0046983);;	--	--	--	--	Helix-loop-helix DNA-binding domain	Transcription factor BIM1 OS=Arabidopsis thaliana OX=3702 GN=BIM1 PE=1 SV=2	K	Transcription	transcription factor BIM2-like isoform X1 [Setaria viridis]	molecular function: binding (GO:0005488)
Sevir.2G349000.v4.1	Sevir.2G349000	9.98392	15.4636	9.94254	1.323	2.5095	1.20462	6.29952e-11	-2.85733	down	--	--	Cellular Component: integral component of membrane (GO:0016021);;	--	--	--	--	Late embryogenesis abundant protein	NDR1/HIN1-like protein 2 OS=Arabidopsis thaliana OX=3702 GN=NHL2 PE=2 SV=1	S	Function unknown	NDR1/HIN1-like protein 2 [Setaria italica]	cellular component: cellular anatomical entity (GO:0110165)
Sevir.9G464500.v4.1	Sevir.9G464500	12.5907	10.558	9.90075	2.84404	2.82421	3.35076	3.80997e-22	-1.92909	down	[K]	Transcription	Molecular Function: DNA binding (GO:0003677);; Molecular Function: DNA-binding transcription factor activity (GO:0003700);; Biological Process: DNA-templated transcription, initiation (GO:0006352);; Cellular Component: chloroplast (GO:0009507);; Molecular Function: sigma factor activity (GO:0016987);;	K01872|2.4e-93|pvu:PHAVU_007G142900g|K01872 alanyl-tRNA synthetase [EC:6.1.1.7] | (RefSeq) hypothetical protein	Aminoacyl-tRNA biosynthesis (ko00970)	--	--	Sigma-70, region 4	RNA polymerase sigma factor sigB OS=Arabidopsis thaliana OX=3702 GN=SIGB PE=2 SV=2	K	Transcription	RNA polymerase sigma factor sigB-like [Setaria viridis]	molecular function: binding (GO:0005488);; molecular function: transcription regulator activity (GO:0140110);; biological process: metabolic process (GO:0008152);; biological process: cellular process (GO:0009987);; cellular component: intracellular (GO:0005622);; cellular component: cellular anatomical entity (GO:0110165)
Sevir.2G410400.v4.1	Sevir.2G410400	45.156	41.1629	48.2307	20.9646	19.1841	18.4777	1.32755e-31	-1.2616	down	[G]	Carbohydrate transport and metabolism	Biological Process: maltose catabolic process (GO:0000025);; Molecular Function: 4-alpha-glucanotransferase activity (GO:0004134);; Biological Process: starch catabolic process (GO:0005983);; Biological Process: glucose metabolic process (GO:0006006);; Cellular Component: chloroplast (GO:0009507);; Molecular Function: beta-maltose 4-alpha-glucanotransferase activity (GO:0102500);;	K00705|0.0e+00|sita:101763600|K00705 4-alpha-glucanotransferase [EC:2.4.1.25] | (RefSeq) 4-alpha-glucanotransferase DPE1, chloroplastic/amyloplastic	Starch and sucrose metabolism (ko00500)	--	--	4-alpha-glucanotransferase	4-alpha-glucanotransferase DPE1, chloroplastic/amyloplastic OS=Oryza sativa subsp. japonica OX=39947 GN=DPE1 PE=2 SV=2	G	Carbohydrate transport and metabolism	4-alpha-glucanotransferase DPE1, chloroplastic/amyloplastic [Setaria italica]	biological process: metabolic process (GO:0008152);; biological process: cellular process (GO:0009987);; molecular function: catalytic activity (GO:0003824);; cellular component: intracellular (GO:0005622);; cellular component: cellular anatomical entity (GO:0110165)
Sevir.7G171500.v4.1	Sevir.7G171500	4.87209	1.36836	3.10423	54.9787	61.9991	58.9086	1.30705e-26	4.16499	up	--	--	--	--	--	--	--	--	--	--	--	hypothetical protein SEVIR_7G171500v2 [Setaria viridis]	--
Sevir.9G248300.v4.1	Sevir.9G248300	4.87446	5.34217	5.20644	11.0646	13.4379	13.1434	4.90265e-10	1.21008	up	[L]	Replication, recombination and repair	Molecular Function: oxidoreductase activity (GO:0016491);;	K10768|2.2e-165|sita:101758778|K10768 alkylated DNA repair protein alkB homolog 6 [EC:1.14.11.-] | (RefSeq) alpha-ketoglutarate-dependent dioxygenase alkB homolog 6	--	[S]	Function unknown	2OG-Fe(II) oxygenase superfamily	--	S	Function unknown	alpha-ketoglutarate-dependent dioxygenase alkB homolog 6 [Setaria viridis]	molecular function: catalytic activity (GO:0003824)
Sevir.5G209600.v4.1	Sevir.5G209600	1.27575	1.65708	4.46973	9.81695	9.01633	9.18985	0.000236916	1.86829	up	--	--	Molecular Function: protein dimerization activity (GO:0046983);;	--	--	--	--	Helix-loop-helix DNA-binding domain	Putative transcription factor bHLH041 OS=Arabidopsis thaliana OX=3702 GN=BHLH41 PE=3 SV=1	K	Transcription	putative transcription factor bHLH041 [Setaria viridis]	molecular function: binding (GO:0005488)
Sevir.6G251800.v4.1	Sevir.6G251800	6.96682	7.40699	6.56256	18.6905	18.338	19.6764	4.34021e-32	1.40561	up	--	--	Cellular Component: integral component of membrane (GO:0016021);; Molecular Function: protein-cysteine S-palmitoyltransferase activity (GO:0019706);;	K20027|0.0e+00|sita:101767645|K20027 palmitoyltransferase ZDHHC1/11 [EC:2.3.1.225] | (RefSeq) probable protein S-acyltransferase 19	--	[R]	General function prediction only	DHHC palmitoyltransferase	Probable protein S-acyltransferase 20 OS=Arabidopsis thaliana OX=3702 GN=PAT20 PE=3 SV=2	S	Function unknown	probable protein S-acyltransferase 19 [Setaria viridis]	cellular component: cellular anatomical entity (GO:0110165);; molecular function: catalytic activity (GO:0003824)
Sevir.6G122100.v4.1	Sevir.6G122100	43.2797	36.0297	36.8018	14.1848	16.6879	14.0306	4.98691e-17	-1.42772	down	[C]	Energy production and conversion	Molecular Function: iron ion binding (GO:0005506);; Cellular Component: integral component of membrane (GO:0016021);;	--	--	--	--	Rubredoxin	--	C	Energy production and conversion	uncharacterized protein LOC101771533 [Setaria italica]	molecular function: binding (GO:0005488);; cellular component: cellular anatomical entity (GO:0110165)
Sevir.8G232300.v4.1	Sevir.8G232300	4.39306	4.64718	2.02302	11.4131	11.238	10.6937	1.25217e-05	1.52666	up	--	--	Molecular Function: protein binding (GO:0005515);;	K10268|3.9e-234|sita:101762946|K10268 F-box and leucine-rich repeat protein 2/20 | (RefSeq) F-box/LRR-repeat protein 3	--	[R]	General function prediction only	Leucine Rich repeat	--	S	Function unknown	F-box/LRR-repeat protein 3-like [Setaria viridis]	molecular function: binding (GO:0005488)
Sevir.9G573400.v4.1	Sevir.9G573400	6.27658	5.5169	5.8003	1.46745	1.8258	1.28137	6.74276e-13	-1.99515	down	[T]	Signal transduction mechanisms	Molecular Function: protein serine/threonine kinase activity (GO:0004674);; Molecular Function: ATP binding (GO:0005524);;	K16224|1.5e-41|brp:103829497|K16224 senescence-induced receptor-like serine/threonine-protein kinase | (RefSeq) senescence-induced receptor-like serine/threonine-protein kinase isoform X2	MAPK signaling pathway - plant (ko04016);; Plant-pathogen interaction (ko04626)	[T]	Signal transduction mechanisms	Protein kinase domain	Salt tolerance receptor-like cytoplasmic kinase 1 OS=Oryza sativa subsp. indica OX=39946 GN=OsI_16820 PE=2 SV=1	T	Signal transduction mechanisms	salt tolerance receptor-like cytoplasmic kinase 1 [Setaria viridis]	biological process: metabolic process (GO:0008152);; biological process: cellular process (GO:0009987);; molecular function: catalytic activity (GO:0003824);; molecular function: binding (GO:0005488)
Sevir.2G310200.v4.1	Sevir.2G310200	3345.82	3738.98	3346.24	456.683	448.975	441.317	0	-3.00952	down	--	--	Biological Process: response to light stimulus (GO:0009416);; Cellular Component: photosystem I (GO:0009522);; Cellular Component: photosystem II (GO:0009523);; Cellular Component: chloroplast thylakoid membrane (GO:0009535);; Biological Process: photosynthesis, light harvesting in photosystem I (GO:0009768);; Cellular Component: chloroplast envelope (GO:0009941);; Cellular Component: plastoglobu…	K08912|1.1e-150|sita:101780217|K08912 light-harvesting complex II chlorophyll a/b binding protein 1 | (RefSeq) chlorophyll a-b binding protein 1, chloroplastic	Photosynthesis - antenna proteins (ko00196)	--	--	Chlorophyll A-B binding protein	Chlorophyll a-b binding protein 1, chloroplastic OS=Zea mays OX=4577 GN=CAB1 PE=1 SV=1	C	Energy production and conversion	chlorophyll a-b binding protein 1, chloroplastic [Setaria italica]	biological process: response to stimulus (GO:0050896);; cellular component: intracellular (GO:0005622);; cellular component: protein-containing complex (GO:0032991);; cellular component: cellular anatomical entity (GO:0110165);; biological process: metabolic process (GO:0008152);; biological process: cellular process (GO:0009987);; molecular function: binding (GO:0005488)
Sevir.7G299700.v4.1	Sevir.7G299700	585.561	607.662	656.171	270.149	269.225	283.212	7.07256e-99	-1.19164	down	[G]	Carbohydrate transport and metabolism	Molecular Function: fructose-bisphosphate aldolase activity (GO:0004332);; Cellular Component: cytosol (GO:0005829);; Biological Process: glycolytic process (GO:0006096);; Biological Process: fructose 1,6-bisphosphate metabolic process (GO:0030388);;	K01623|7.2e-220|sita:101754815|K01623 fructose-bisphosphate aldolase, class I [EC:4.1.2.13] | (RefSeq) fructose-bisphosphate aldolase, chloroplastic	Glycolysis / Gluconeogenesis (ko00010);; Pentose phosphate pathway (ko00030);; Fructose and mannose metabolism (ko00051);; Carbon fixation in photosynthetic organisms (ko00710);; Carbon metabolism (ko01200);; Biosynthesis of amino acids (ko01230)	[G]	Carbohydrate transport and metabolism	Fructose-bisphosphate aldolase class-I	Fructose-bisphosphate aldolase, chloroplastic OS=Oryza sativa subsp. japonica OX=39947 GN=ALDP PE=1 SV=2	G	Carbohydrate transport and metabolism	fructose-bisphosphate aldolase, chloroplastic [Setaria italica]	molecular function: catalytic activity (GO:0003824);; cellular component: cellular anatomical entity (GO:0110165);; biological process: metabolic process (GO:0008152);; biological process: cellular process (GO:0009987)
Sevir.5G073500.v4.1	Sevir.5G073500	6.71573	6.78435	6.32953	0.675469	1.22557	0.63777	1.63833e-15	-3.00907	down	[O]	Posttranslational modification, protein turnover, chaperones	Molecular Function: peptidyl-prolyl cis-trans isomerase activity (GO:0003755);;	K03768|2.5e-143|sita:101756776|K03768 peptidyl-prolyl cis-trans isomerase B (cyclophilin B) [EC:5.2.1.8] | (RefSeq) peptidyl-prolyl cis-trans isomerase CYP26-2, chloroplastic	--	[O]	Posttranslational modification, protein turnover, chaperones	Cyclophilin type peptidyl-prolyl cis-trans isomerase/CLD	Peptidyl-prolyl cis-trans isomerase CYP26-2, chloroplastic OS=Arabidopsis thaliana OX=3702 GN=CYP26-2 PE=2 SV=1	O	Posttranslational modification, protein turnover, chaperones	peptidyl-prolyl cis-trans isomerase CYP26-2, chloroplastic [Setaria viridis]	molecular function: catalytic activity (GO:0003824)
Sevir.3G064900.v4.1	Sevir.3G064900	14.3331	17.9768	21.2948	5.04748	6.88281	7.49926	1.05026e-08	-1.48479	down	--	--	Molecular Function: DNA binding (GO:0003677);; Cellular Component: nucleus (GO:0005634);; Biological Process: regulation of transcription, DNA-templated (GO:0006355);;	K20043|5.9e-24|aip:107640400|K20043 clathrin coat assembly protein AP180 | (RefSeq) putative clathrin assembly protein At5g35200	--	--	--	Dof domain, zinc finger	Dof zinc finger protein DOF3.6 OS=Arabidopsis thaliana OX=3702 GN=DOF3.6 PE=1 SV=2	B	Chromatin structure and dynamics	dof zinc finger protein DOF3.6-like isoform X1 [Setaria viridis]	molecular function: binding (GO:0005488);; cellular component: intracellular (GO:0005622);; cellular component: cellular anatomical entity (GO:0110165);; biological process: biological regulation (GO:0065007)
Sevir.9G115001.v4.1	Sevir.9G115001	1.26786	0	1.58551	37.0271	35.7911	30.7008	0.00251663	5.10673	up	--	--	Molecular Function: methyltransferase activity (GO:0008168);;	--	--	--	--	Methyltransferase domain	--	S	Function unknown	uncharacterized protein LOC117840118 [Setaria viridis]	molecular function: catalytic activity (GO:0003824)
Sevir.3G093500.v4.1	Sevir.3G093500	48.0919	41.0699	42.6344	21.7983	22.5455	21.7635	3.27435e-26	-1.05444	down	[O]	Posttranslational modification, protein turnover, chaperones	Molecular Function: ATP binding (GO:0005524);;	K03696|0.0e+00|sita:101758343|K03696 ATP-dependent Clp protease ATP-binding subunit ClpC | (RefSeq) chaperone protein ClpC2, chloroplastic	--	[O]	Posttranslational modification, protein turnover, chaperones	AAA domain (Cdc48 subfamily)	Chaperone protein ClpC2, chloroplastic OS=Oryza sativa subsp. japonica OX=39947 GN=CLPC2 PE=2 SV=2	O	Posttranslational modification, protein turnover, chaperones	chaperone protein ClpC2, chloroplastic [Setaria viridis]	molecular function: binding (GO:0005488)
NewGene_3933	--	0	0	0	2.71509	2.76821	1.35637	1.13208e-08	8.39405	up	--	--	--	--	--	--	--	--	--	--	--	--	--
Sevir.5G390500.v4.1	Sevir.5G390500	20.7903	22.8527	25.8538	9.39349	7.96549	10.689	1.79912e-13	-1.3633	down	--	--	Molecular Function: DNA binding (GO:0003677);; Cellular Component: nucleus (GO:0005634);;	K08869|6.6e-32|cre:CHLREDRAFT_165812|K08869 aarF domain-containing kinase | (RefSeq) predicted protein	--	[O]	Posttranslational modification, protein turnover, chaperones	Myb-like DNA-binding domain	Transcription factor DIVARICATA OS=Antirrhinum majus OX=4151 GN=DIVARICATA PE=2 SV=1	K	Transcription	transcription factor DIVARICATA [Setaria italica]	molecular function: binding (GO:0005488);; cellular component: intracellular (GO:0005622);; cellular component: cellular anatomical entity (GO:0110165)
Sevir.8G027433.v4.1	Sevir.8G027433	0.291438	0.199341	0.115395	0.681464	0.976341	0.880486	0.00226396	1.96815	up	--	--	Biological Process: positive regulation of growth (GO:0045927);;	K18081|6.1e-42|bna:106425271|K18081 myotubularin-related protein 1/2 [EC:3.1.3.64 3.1.3.95] | (RefSeq) phosphatidylinositol-3-phosphatase myotubularin-2-like	Inositol phosphate metabolism (ko00562);; Phosphatidylinositol signaling system (ko04070)	--	--	Protein of unknown function (DUF668)	--	S	Function unknown	uncharacterized protein LOC117833237 [Setaria viridis]	biological process: biological regulation (GO:0065007)
Sevir.6G161600.v4.1	Sevir.6G161600	0	0.085293	1.08792	9.94469	10.2236	12.8558	0.000764715	4.01129	up	--	--	--	--	--	--	--	--	--	--	--	hypothetical protein SEVIR_6G161600v2 [Setaria viridis]	--
Sevir.3G024100.v4.1	Sevir.3G024100	1.51658	1.38591	2.3171	5.20629	6.3802	7.0972	0.000827142	1.75687	up	--	--	--	K10839|2.3e-07|bdi:112271456|K10839 UV excision repair protein RAD23 | (RefSeq) ubiquitin receptor RAD23b-like isoform X1	Nucleotide excision repair (ko03420);; Protein processing in endoplasmic reticulum (ko04141)	--	--	--	--	--	--	uncharacterized protein LOC101760247 isoform X2 [Setaria italica]	--
Sevir.5G251700.v4.1	Sevir.5G251700	30.2761	37.4008	31.2913	91.381	90.369	91.5209	8.38308e-46	1.40854	up	[C]	Energy production and conversion	Molecular Function: ATP:ADP antiporter activity (GO:0005471);; Molecular Function: ATP binding (GO:0005524);; Cellular Component: integral component of membrane (GO:0016021);; Cellular Component: chloroplast membrane (GO:0031969);;	K03301|0.0e+00|sita:101755705|K03301 ATP:ADP antiporter, AAA family | (RefSeq) ADP,ATP carrier protein 1, chloroplastic	--	--	--	TLC ATP/ADP transporter	ADP,ATP carrier protein 1, chloroplastic OS=Arabidopsis thaliana OX=3702 GN=AATP1 PE=1 SV=2	P	Inorganic ion transport and metabolism	ADP,ATP carrier protein 1, chloroplastic-like [Setaria viridis]	biological process: cellular process (GO:0009987);; biological process: localization (GO:0051179);; molecular function: transporter activity (GO:0005215);; molecular function: binding (GO:0005488);; cellular component: cellular anatomical entity (GO:0110165);; cellular component: intracellular (GO:0005622)
Sevir.4G072400.v4.1	Sevir.4G072400	7.86147	4.9074	9.83096	17.6973	17.8592	19.1894	3.15979e-05	1.22081	up	[E]	Amino acid transport and metabolism	Molecular Function: cysteine synthase activity (GO:0004124);; Biological Process: cysteine biosynthetic process from serine (GO:0006535);;	K01738|6.0e-194|sita:101785643|K01738 cysteine synthase [EC:2.5.1.47] | (RefSeq) cysteine synthase	Cysteine and methionine metabolism (ko00270);; Sulfur metabolism (ko00920);; Carbon metabolism (ko01200);; Biosynthesis of amino acids (ko01230)	[E]	Amino acid transport and metabolism	Pyridoxal-phosphate dependent enzyme	Cysteine synthase, chloroplastic/chromoplastic OS=Solanum tuberosum OX=4113 PE=2 SV=1	E	Amino acid transport and metabolism	cysteine synthase-like [Setaria viridis]	molecular function: catalytic activity (GO:0003824);; biological process: metabolic process (GO:0008152);; biological process: cellular process (GO:0009987)
Sevir.3G256700.v4.1	Sevir.3G256700	3.93066	5.16601	9.00098	0.29272	0.452763	0.070596	5.05655e-11	-4.70674	down	--	--	Cellular Component: cell wall (GO:0005618);; Molecular Function: manganese ion binding (GO:0030145);; Molecular Function: nutrient reservoir activity (GO:0045735);; Cellular Component: apoplast (GO:0048046);;	--	--	--	--	Cupin	Germin-like protein 1-4 OS=Oryza sativa subsp. japonica OX=39947 GN=Os01g0952100 PE=1 SV=1	S	Function unknown	germin-like protein 1-4 [Setaria viridis]	cellular component: cellular anatomical entity (GO:0110165);; molecular function: binding (GO:0005488);; molecular function: nutrient reservoir activity (GO:0045735)
Sevir.7G081400.v4.1	Sevir.7G081400	41.9455	33.6168	35.0352	15.1774	14.7838	13.0027	3.36188e-22	-1.42237	down	[P]	Inorganic ion transport and metabolism	Cellular Component: integral component of membrane (GO:0016021);;	--	--	--	--	Nodulin-like	--	S	Function unknown	protein NUCLEAR FUSION DEFECTIVE 4-like [Setaria viridis]	cellular component: cellular anatomical entity (GO:0110165)
Sevir.9G364400.v4.1	Sevir.9G364400	39.3449	50.3886	43.0694	10.7633	11.5576	8.19134	5.70102e-28	-2.17646	down	--	--	--	--	--	--	--	--	--	--	--	vegetative cell wall protein gp1-like [Setaria viridis]	--
Sevir.1G174000.v4.1	Sevir.1G174000	5.15925	4.28705	3.54243	18.7013	17.6658	20.07	1.08717e-13	2.04419	up	--	--	Molecular Function: electron transfer activity (GO:0009055);; Molecular Function: protein disulfide oxidoreductase activity (GO:0015035);;	K03676|9.6e-68|sita:101782859|K03676 glutaredoxin 3 | (RefSeq) glutaredoxin-C3	--	[O]	Posttranslational modification, protein turnover, chaperones	Glutaredoxin	Glutaredoxin-C3 OS=Oryza sativa subsp. japonica OX=39947 GN=GRXC3 PE=2 SV=1	O	Posttranslational modification, protein turnover, chaperones	glutaredoxin-C3 [Setaria italica]	biological process: metabolic process (GO:0008152);; molecular function: catalytic activity (GO:0003824)
Sevir.8G060700.v4.1	Sevir.8G060700	3.58952	1.86087	1.81829	28.7092	29.0638	31.4762	5.01285e-29	3.5368	up	--	--	--	--	--	--	--	Protein of unknown function (DUF688)	--	--	--	translation initiation factor IF-2-like [Setaria viridis]	--
NewGene_2820	--	0.785843	0.846248	0.597847	1.30389	1.87455	1.45256	0.000968685	1.01079	up	--	--	--	--	--	--	--	--	--	--	--	--	--
Sevir.9G216600.v4.1	Sevir.9G216600	8.45552	7.5984	11.5139	3.45473	4.26642	3.53091	1.31187e-08	-1.3469	down	--		Molecular Function: protein kinase activity (GO:0004672);; Molecular Function: ATP binding (GO:0005524);; Cellular Component: integral component of membrane (GO:0016021);;	K13416|4.2e-63|cam:101506449|K13416 brassinosteroid insensitive 1-associated receptor kinase 1 [EC:2.7.10.1 2.7.11.1] | (RefSeq) BRASSINOSTEROID INSENSITIVE 1-associated receptor kinase 1	MAPK signaling pathway - plant (ko04016);; Plant hormone signal transduction (ko04075);; Plant-pathogen interaction (ko04626)	--	--	Protein tyrosine and serine/threonine kinase	Cysteine-rich receptor-like protein kinase 2 OS=Arabidopsis thaliana OX=3702 GN=CRK2 PE=1 SV=1	T	Signal transduction mechanisms	hypothetical protein SEVIR_9G216600v2 [Setaria viridis]	biological process: metabolic process (GO:0008152);; biological process: cellular process (GO:0009987);; molecular function: catalytic activity (GO:0003824);; molecular function: binding (GO:0005488);; cellular component: cellular anatomical entity (GO:0110165)
NewGene_296	--	2.93031	1.71687	2.3301	0.711661	0.275456	0.423283	3.89316e-05	-2.29759	down	--	--	--	--	--	--	--	--	--	--	--	--	--
NewGene_274	--	31.1152	26.4872	31.769	12.8499	13.2201	13.4387	5.81887e-31	-1.20507	down	--	--	--	--	--	--	--	--	--	--	--	--	--
Sevir.7G049200.v4.1	Sevir.7G049200	3.2619	2.40127	4.38615	1.52191	1.67253	1.87841	0.000386428	-1.03989	down	--	--	Molecular Function: ADP binding (GO:0043531);;	K15078|1.5e-70|tcc:18614561|K15078 structure-specific endonuclease subunit SLX1 [EC:3.6.1.-] | (RefSeq) putative disease resistance protein RGA3	--	[T]	Signal transduction mechanisms	NB-ARC domain	Putative disease resistance protein RGA1 OS=Solanum bulbocastanum OX=147425 GN=RGA1 PE=2 SV=2	T	Signal transduction mechanisms	hypothetical protein SEVIR_7G049200v2 [Setaria viridis]	molecular function: binding (GO:0005488)
Sevir.8G128400.v4.1	Sevir.8G128400	0.142854	0.097662	0.317308	6.48182	6.04682	6.47869	1.60188e-34	4.99127	up	[QV]	Secondary metabolites biosynthesis, transport and catabolism;; Defense mechanisms	Molecular Function: monooxygenase activity (GO:0004497);; Molecular Function: iron ion binding (GO:0005506);; Cellular Component: integral component of membrane (GO:0016021);; Molecular Function: oxidoreductase activity, acting on paired donors, with incorporation or reduction of molecular oxygen (GO:0016705);; Molecular Function: heme binding (GO:0020037);;	K20619|4.8e-134|pper:18793902|K20619 cytochrome P450 family 78 subfamily A | (RefSeq) cytochrome P450 78A5	--	[Q]	Secondary metabolites biosynthesis, transport and catabolism	Cytochrome P450	Cytochrome P450 78A5 OS=Arabidopsis thaliana OX=3702 GN=CYP78A5 PE=2 SV=1	Q	Secondary metabolites biosynthesis, transport and catabolism	cytochrome P450 78A5-like [Setaria viridis]	biological process: metabolic process (GO:0008152);; molecular function: catalytic activity (GO:0003824);; molecular function: binding (GO:0005488);; cellular component: cellular anatomical entity (GO:0110165)
NewGene_3227	--	0.076198	0.041387	0	0.556167	0.664694	0.554487	0.000328021	3.64883	up	--	--	--	--	--	--	--	--	--	--	--	--	--
Sevir.1G150800.v4.1	Sevir.1G150800	82.8934	67.5308	98.6792	39.6826	38.2781	39.0817	1.70794e-14	-1.14572	down	--	--	Biological Process: lipid transport (GO:0006869);; Molecular Function: lipid binding (GO:0008289);; Cellular Component: integral component of membrane (GO:0016021);;	K03511|6.2e-20|apro:F751_1873|K03511 DNA polymerase kappa [EC:2.7.7.7] | (RefSeq) DNA polymerase kappa	--	[R]	General function prediction only	C2 domain	Synaptotagmin-2 OS=Arabidopsis thaliana OX=3702 GN=SYT2 PE=2 SV=1	M	Cell wall/membrane/envelope biogenesis	synaptotagmin-2-like isoform X1 [Setaria viridis]	biological process: localization (GO:0051179);; molecular function: binding (GO:0005488);; cellular component: cellular anatomical entity (GO:0110165)
Sevir.1G314600.v4.1	Sevir.1G314600	6.44851	7.28069	3.52576	78.9098	100.486	87.2118	9.71538e-42	3.87546	up	--	--	Molecular Function: electron transfer activity (GO:0009055);;	--	--	--	--	Plastocyanin-like domain	Chemocyanin OS=Lilium longiflorum OX=4690 PE=1 SV=1	S	Function unknown	basic blue protein-like [Setaria viridis]	biological process: metabolic process (GO:0008152);; molecular function: catalytic activity (GO:0003824)
Sevir.3G347251.v4.1	Sevir.3G347251	2.76416	3.84094	2.58564	8.51411	6.53007	4.7755	0.00893204	1.04505	up	--	--	--	--	--	--	--	--	--	--	--	--	--
Sevir.1G015300.v4.1	Sevir.1G015300	39.2138	29.9805	35.1985	15.8334	15.5533	16.8952	6.34455e-15	-1.16212	down	[O]	Posttranslational modification, protein turnover, chaperones	Molecular Function: serine-type endopeptidase activity (GO:0004252);; Cellular Component: integral component of membrane (GO:0016021);;	--	--	[T]	Signal transduction mechanisms	Rhomboid family	RHOMBOID-like protein 9, chloroplastic OS=Arabidopsis thaliana OX=3702 GN=RBL9 PE=2 SV=1	T	Signal transduction mechanisms	RHOMBOID-like protein 9, chloroplastic isoform X1 [Setaria viridis]	biological process: metabolic process (GO:0008152);; molecular function: catalytic activity (GO:0003824);; cellular component: cellular anatomical entity (GO:0110165)
Sevir.2G218600.v4.1	Sevir.2G218600	5.58165	6.92326	4.16151	1.9846	1.8918	2.58474	8.52604e-06	-1.46769	down	--	--	Molecular Function: DNA binding (GO:0003677);; Molecular Function: DNA-binding transcription factor activity (GO:0003700);; Cellular Component: nucleus (GO:0005634);;	K09285|1.1e-190|sita:101764942|K09285 AP2-like factor, ANT lineage | (RefSeq) AP2-like ethylene-responsive transcription factor At1g79700	--	--	--	AP2 domain	AP2-like ethylene-responsive transcription factor At1g16060 OS=Arabidopsis thaliana OX=3702 GN=At1g16060 PE=2 SV=1	K	Transcription	AP2-like ethylene-responsive transcription factor At1g79700 [Setaria viridis]	molecular function: binding (GO:0005488);; molecular function: transcription regulator activity (GO:0140110);; cellular component: intracellular (GO:0005622);; cellular component: cellular anatomical entity (GO:0110165)
Sevir.1G261900.v4.1	Sevir.1G261900	3.26043	2.70607	2.35324	0.814434	0.876248	0.967486	1.34723e-05	-1.70057	down	--	--	Molecular Function: DNA binding (GO:0003677);; Molecular Function: DNA-binding transcription factor activity (GO:0003700);; Cellular Component: nucleus (GO:0005634);;	K09286|8.2e-169|sita:101778978|K09286 EREBP-like factor | (RefSeq) ethylene-responsive transcription factor ERF105	--	--	--	AP2 domain	Ethylene-responsive transcription factor 5 OS=Arabidopsis thaliana OX=3702 GN=ERF5 PE=2 SV=1	K	Transcription	ethylene-responsive transcription factor ERF105 [Setaria italica]	molecular function: binding (GO:0005488);; molecular function: transcription regulator activity (GO:0140110);; cellular component: intracellular (GO:0005622);; cellular component: cellular anatomical entity (GO:0110165)
Sevir.4G302000.v4.1	Sevir.4G302000	41.7622	39.0048	33.3072	7.28052	6.95535	9.09126	3.40342e-41	-2.34712	down	[R]	General function prediction only	Cellular Component: cellular_component (GO:0005575);; Cellular Component: intracellular (GO:0005622);; Cellular Component: obsolete cell (GO:0005623);; Cellular Component: cytoplasm (GO:0005737);; Biological Process: organelle organization (GO:0006996);; Biological Process: biological_process (GO:0008150);; Cellular Component: chloroplast (GO:0009507);; Cellular Component: plastid envelope (GO:00…	--	--	[R]	General function prediction only	Photosynthesis system II assembly factor YCF48	Photosystem II stability/assembly factor HCF136, chloroplastic OS=Oryza sativa subsp. japonica OX=39947 GN=HCF136 PE=3 SV=1	U	Intracellular trafficking, secretion, and vesicular transport	photosystem II stability/assembly factor HCF136, chloroplastic [Setaria viridis]	cellular component: intracellular (GO:0005622);; cellular component: cellular anatomical entity (GO:0110165);; biological process: cellular process (GO:0009987);; biological process: response to stimulus (GO:0050896)
Sevir.7G099700.v4.1	Sevir.7G099700	0.90892	0.39952	0.892988	2.60581	3.14554	2.67341	0.000511414	1.77345	up	[P]	Inorganic ion transport and metabolism	--	--	--	--	--	Beta-lactamase superfamily domain	--	S	Function unknown	putative hydrolase C777.06c isoform X1 [Setaria viridis]	--
Sevir.2G007200.v4.1	Sevir.2G007200	4.96069	2.39996	4.70436	9.73105	13.175	10.9885	8.77285e-05	1.42969	up	--	--	Molecular Function: DNA-binding transcription factor activity (GO:0003700);; Cellular Component: nucleus (GO:0005634);; Molecular Function: sequence-specific DNA binding (GO:0043565);;	K12835|1.6e-32|cmax:111493042|K12835 ATP-dependent RNA helicase DDX42 [EC:3.6.4.13] | (RefSeq) DEAD-box ATP-dependent RNA helicase 24 isoform X1	Spliceosome (ko03040)	--	--	WRKY DNA -binding domain	Probable WRKY transcription factor 57 OS=Arabidopsis thaliana OX=3702 GN=WRKY57 PE=2 SV=1	K	Transcription	probable WRKY transcription factor 72 [Setaria viridis]	molecular function: transcription regulator activity (GO:0140110);; cellular component: intracellular (GO:0005622);; cellular component: cellular anatomical entity (GO:0110165);; molecular function: binding (GO:0005488)
Sevir.4G195400.v4.1	Sevir.4G195400	0.882187	5.95898	2.69761	13.1677	12.7958	12.8036	0.00366245	1.95556	up	--	--	Biological Process: reproduction (GO:0000003);; Biological Process: developmental process involved in reproduction (GO:0003006);; Molecular Function: molecular_function (GO:0003674);; Molecular Function: binding (GO:0005488);; Molecular Function: phospholipid binding (GO:0005543);; Cellular Component: cellular_component (GO:0005575);; Cellular Component: intracellular (GO:0005622);; Cellular Comp…	K16223|8.4e-83|dosa:Os06t0157700-00|K16223 protein FLOWERING LOCUS T | (RefSeq) Os06g0157700, HEADING_DATE_3A, HD3A; Similar to SP3D.	Circadian rhythm - plant (ko04712)	[R]	General function prediction only	Phosphatidylethanolamine-binding protein	Protein HEADING DATE 3A OS=Oryza sativa subsp. japonica OX=39947 GN=HD3A PE=1 SV=1	S	Function unknown	protein HEADING DATE 3A-like isoform X2 [Setaria viridis]	biological process: reproduction (GO:0000003);; biological process: reproductive process (GO:0022414);; biological process: developmental process (GO:0032502);; molecular function: binding (GO:0005488);; cellular component: intracellular (GO:0005622);; cellular component: cellular anatomical entity (GO:0110165);; biological process: multicellular organismal process (GO:0032501);; biological proce…
Sevir.2G064000.v4.1	Sevir.2G064000	17.5541	19.5628	25.4509	8.88226	9.66417	8.73933	5.75106e-08	-1.24833	down	[S]	Function unknown	Cellular Component: chloroplast (GO:0009507);; Biological Process: chloroplast fission (GO:0010020);; Biological Process: cytochrome b6f complex assembly (GO:0010190);; Cellular Component: membrane (GO:0016020);; Biological Process: nucleoid organization (GO:0090143);;	K02221|1.5e-07|gsl:Gasu_39520|K02221 YggT family protein | (RefSeq) YggT family protein	--	--	--	YGGT family	YlmG homolog protein 1-2, chloroplastic OS=Arabidopsis thaliana OX=3702 GN=YLMG1-2 PE=2 SV=1	S	Function unknown	ylmG homolog protein 1-2, chloroplastic [Setaria italica]	cellular component: intracellular (GO:0005622);; cellular component: cellular anatomical entity (GO:0110165);; biological process: cellular process (GO:0009987)
Sevir.7G281400.v4.1	Sevir.7G281400	60.1918	73.2918	59.6914	28.3485	28.428	27.6906	7.83599e-27	-1.25012	down	--	--	Cellular Component: integral component of membrane (GO:0016021);; Molecular Function: hydrolase activity, acting on ester bonds (GO:0016788);;	K01206|1.1e-64|eus:EUTSA_v10018726mg|K01206 alpha-L-fucosidase [EC:3.2.1.51] | (RefSeq) hypothetical protein	Other glycan degradation (ko00511)	--	--	GDSL-like Lipase/Acylhydrolase	GDSL esterase/lipase At1g09390 OS=Arabidopsis thaliana OX=3702 GN=At1g09390 PE=2 SV=1	S	Function unknown	GDSL esterase/lipase At1g09390 [Setaria italica]	cellular component: cellular anatomical entity (GO:0110165);; molecular function: catalytic activity (GO:0003824)
Sevir.9G283100.v4.1	Sevir.9G283100	12.9647	15.9864	14.3568	7.22194	6.59075	6.70934	7.63634e-07	-1.13042	down	--	--	--	--	--	--	--	--	--	--	--	hypothetical protein SEVIR_9G283100v2 [Setaria viridis]	--
Sevir.2G416700.v4.1	Sevir.2G416700	547.297	656.452	499.294	123.762	131.865	114.989	3.12988e-57	-2.25691	down	[S]	Function unknown	Biological Process: response to cold (GO:0009409);; Biological Process: response to water deprivation (GO:0009414);; Biological Process: response to salt stress (GO:0009651);; Biological Process: response to abscisic acid (GO:0009737);; Cellular Component: integral component of membrane (GO:0016021);;	K03260|1.8e-07|pda:103710480|K03260 translation initiation factor 4G | (RefSeq) eukaryotic translation initiation factor-like	RNA transport (ko03013)	[R]	General function prediction only	Proteolipid membrane potential modulator	Hydrophobic protein LTI6A OS=Oryza sativa subsp. japonica OX=39947 GN=LTI6A PE=2 SV=1	S	Function unknown	unnamed protein product [Digitaria exilis]	biological process: response to stimulus (GO:0050896);; cellular component: cellular anatomical entity (GO:0110165)
Sevir.2G288900.v4.1	Sevir.2G288900	12.5902	9.13566	10.7974	4.29233	2.77717	3.87154	5.64264e-10	-1.62648	down	[G]	Carbohydrate transport and metabolism	Molecular Function: alpha-L-fucosidase activity (GO:0004560);; Cellular Component: lysosome (GO:0005764);; Biological Process: fucose metabolic process (GO:0006004);; Biological Process: glycoside catabolic process (GO:0016139);;	K01206|6.6e-295|sita:101777223|K01206 alpha-L-fucosidase [EC:3.2.1.51] | (RefSeq) putative alpha-L-fucosidase 1	Other glycan degradation (ko00511)	[G]	Carbohydrate transport and metabolism	Alpha-L-fucosidase	Putative alpha-L-fucosidase 1 OS=Oryza sativa subsp. japonica OX=39947 GN=Os04g0560400 PE=3 SV=2	G	Carbohydrate transport and metabolism	putative alpha-L-fucosidase 1 [Setaria italica]	molecular function: catalytic activity (GO:0003824);; cellular component: intracellular (GO:0005622);; cellular component: cellular anatomical entity (GO:0110165);; biological process: metabolic process (GO:0008152)
Sevir.2G163300.v4.1	Sevir.2G163300	1.82695	1.43553	1.28729	0.339314	0.384044	0.797881	0.00108282	-1.6426	down	--	--	Cellular Component: integral component of membrane (GO:0016021);;	--	--	--	--	Domain of unknown function (DUF4220)	--	S	Function unknown	uncharacterized protein LOC117846635 [Setaria viridis]	cellular component: cellular anatomical entity (GO:0110165)
Sevir.8G226800.v4.1	Sevir.8G226800	22.9951	36.6196	28.799	11.5642	10.7525	11.6046	5.50139e-14	-1.43751	down	--	--	Molecular Function: microtubule motor activity (GO:0003777);; Molecular Function: ATP binding (GO:0005524);; Biological Process: microtubule-based movement (GO:0007018);; Molecular Function: microtubule binding (GO:0008017);;	K10405|5.6e-102|osa:9267695|K10405 kinesin family member C1 | (RefSeq) kinesin-4 isoform X1	--	[Z]	Cytoskeleton	Kinesin motor domain	Kinesin-like protein KIN-14O OS=Oryza sativa subsp. japonica OX=39947 GN=KIN14O PE=2 SV=2	Z	Cytoskeleton	kinesin-like protein KIN-14O [Setaria viridis]	molecular function: catalytic activity (GO:0003824);; molecular function: binding (GO:0005488);; biological process: cellular process (GO:0009987)
Sevir.5G166400.v4.1	Sevir.5G166400	5.35727	0.605737	1.32071	36.4744	37.1198	34.8767	6.67196e-08	3.80447	up	--	--	Cellular Component: cytosol (GO:0005829);; Biological Process: response to water deprivation (GO:0009414);; Biological Process: cold acclimation (GO:0009631);; Biological Process: response to abscisic acid (GO:0009737);;	--	--	--	--	Dehydrin	Dehydrin Rab16C OS=Oryza sativa subsp. indica OX=39946 GN=RAB16C PE=2 SV=1	S	Function unknown	dehydrin DHN3 [Setaria italica]	cellular component: cellular anatomical entity (GO:0110165);; biological process: response to stimulus (GO:0050896)
Sevir.2G175800.v4.1	Sevir.2G175800	1.45671	1.42556	1.4502	0.480886	0.490058	0.348744	2.32853e-07	-1.75741	down	--	--	Molecular Function: nucleotide binding (GO:0000166);; Biological Process: defense response (GO:0006952);;	K13457|1.1e-103|sita:101784336|K13457 disease resistance protein RPM1 | (RefSeq) putative disease resistance RPP13-like protein 3	Plant-pathogen interaction (ko04626)	--	--	Rx N-terminal domain	Disease resistance protein Pik-2 OS=Oryza sativa subsp. japonica OX=39947 GN=PIK-2 PE=3 SV=1	T	Signal transduction mechanisms	disease resistance protein PIK6-NP-like [Setaria viridis]	molecular function: binding (GO:0005488);; biological process: response to stimulus (GO:0050896)
Sevir.3G213300.v4.1	Sevir.3G213300	0.729043	0.94521	1.77495	10.1296	8.98903	9.60584	2.44303e-15	2.99902	up	--	--	Molecular Function: zinc ion transmembrane transporter activity (GO:0005385);; Cellular Component: integral component of membrane (GO:0016021);;	K14709|1.2e-184|sita:101752544|K14709 solute carrier family 39 (zinc transporter), member 1/2/3 | (RefSeq) zinc transporter 5	--	[P]	Inorganic ion transport and metabolism	ZIP Zinc transporter	Zinc transporter 5 OS=Oryza sativa subsp. japonica OX=39947 GN=ZIP5 PE=2 SV=1	P	Inorganic ion transport and metabolism	zinc transporter 5-like [Setaria viridis]	biological process: cellular process (GO:0009987);; biological process: localization (GO:0051179);; molecular function: transporter activity (GO:0005215);; cellular component: cellular anatomical entity (GO:0110165)
Sevir.5G249100.v4.1	Sevir.5G249100	3.59461	2.03481	3.36033	9.02367	8.08001	10.9123	3.05846e-06	1.57247	up	--	--	Biological Process: hydrotropism (GO:0010274);;	--	--	--	--	Protein of unknown function, DUF617	Protein MIZU-KUSSEI 1 OS=Arabidopsis thaliana OX=3702 GN=MIZ1 PE=1 SV=1	S	Function unknown	protein MIZU-KUSSEI 1-like [Setaria viridis]	biological process: response to stimulus (GO:0050896)
Sevir.3G080800.v4.1	Sevir.3G080800	389.234	887.806	454.415	208.078	212.292	209.057	2.83271e-07	-1.51428	down	--	--	Molecular Function: metal ion binding (GO:0046872);;	--	--	--	--	Metallothionein	--	--	--	hypothetical protein SEVIR_3G080800v2 [Setaria viridis]	molecular function: binding (GO:0005488)
Sevir.2G260100.v4.1	Sevir.2G260100	0	0.261811	0.080741	1.70084	2.98101	2.40586	1.21618e-08	4.79219	up	--	--	Molecular Function: aspartic-type endopeptidase activity (GO:0004190);; Biological Process: proteolysis (GO:0006508);; Biological Process: protein catabolic process (GO:0030163);;	K22683|8.6e-66|dcr:108209791|K22683 aspartyl protease family protein [EC:3.4.23.-] | (RefSeq) aspartyl protease family protein 2-like	--	[O]	Posttranslational modification, protein turnover, chaperones	Xylanase inhibitor N-terminal	Aspartyl protease family protein At5g10770 OS=Arabidopsis thaliana OX=3702 GN=At5g10770 PE=2 SV=1	O	Posttranslational modification, protein turnover, chaperones	aspartyl protease family protein At5g10770-like [Setaria viridis]	biological process: metabolic process (GO:0008152);; molecular function: catalytic activity (GO:0003824)
Sevir.3G292000.v4.1	Sevir.3G292000	12.2319	11.6413	10.228	2.68919	3.09889	3.81756	9.77596e-10	-1.87915	down	--	--	--	--	--	--	--	--	Transcription factor bHLH61 OS=Arabidopsis thaliana OX=3702 GN=BHLH61 PE=2 SV=1	S	Function unknown	uncharacterized protein LOC117847753 [Setaria viridis]	--
Sevir.7G173400.v4.1	Sevir.7G173400	37.2207	30.3318	40.174	17.8591	19.1393	18.5375	1.03946e-12	-1.01252	down	[G]	Carbohydrate transport and metabolism	Molecular Function: hydrolase activity, hydrolyzing O-glycosyl compounds (GO:0004553);; Biological Process: carbohydrate metabolic process (GO:0005975);;	K05350|2.4e-308|sita:101776688|K05350 beta-glucosidase [EC:3.2.1.21] | (RefSeq) beta-glucosidase 18 isoform X1	Cyanoamino acid metabolism (ko00460);; Starch and sucrose metabolism (ko00500);; Phenylpropanoid biosynthesis (ko00940)	[G]	Carbohydrate transport and metabolism	Glycosyl hydrolase family 1	Beta-glucosidase 18 OS=Oryza sativa subsp. japonica OX=39947 GN=BGLU18 PE=3 SV=2	G	Carbohydrate transport and metabolism	beta-glucosidase 18-like isoform X1 [Setaria viridis]	molecular function: catalytic activity (GO:0003824);; biological process: metabolic process (GO:0008152)
Sevir.7G327400.v4.1	Sevir.7G327400	3.29913	3.10674	4.05761	0.1991	0.161067	0.110226	2.45394e-20	-4.46905	down	[G]	Carbohydrate transport and metabolism	Biological Process: biosynthetic process (GO:0009058);; Molecular Function: strictosidine synthase activity (GO:0016844);;	K01757|4.3e-49|crb:111828550|K01757 strictosidine synthase [EC:4.3.3.2] | (RefSeq) protein STRICTOSIDINE SYNTHASE-LIKE 12-like	Indole alkaloid biosynthesis (ko00901)	[R]	General function prediction only	Strictosidine synthase	Protein STRICTOSIDINE SYNTHASE-LIKE 10 OS=Arabidopsis thaliana OX=3702 GN=SSL10 PE=2 SV=1	J	Translation, ribosomal structure and biogenesis	protein STRICTOSIDINE SYNTHASE-LIKE 10-like [Setaria viridis]	biological process: metabolic process (GO:0008152);; molecular function: catalytic activity (GO:0003824)
Sevir.7G222000.v4.1	Sevir.7G222000	5.72283	2.60895	3.57298	0.950086	0.834533	0.760872	6.64287e-05	-2.26497	down	--	--	Molecular Function: zinc ion binding (GO:0008270);; Cellular Component: integral component of membrane (GO:0016021);;	K16281|2.7e-89|sita:101762642|K16281 RING-H2 zinc finger protein RHA1 | (RefSeq) RING-H2 finger protein ATL63	--	--	--	Ring finger domain	--	O	Posttranslational modification, protein turnover, chaperones	RING-H2 finger protein ATL63 [Setaria italica]	molecular function: binding (GO:0005488);; cellular component: cellular anatomical entity (GO:0110165)
Sevir.2G451432.v4.1	Sevir.2G451432	31.5815	18.9248	15.8701	5.16214	4.56062	4.90672	2.33242e-11	-2.24595	down	--	--	--	--	--	[E]	Amino acid transport and metabolism	Serine hydrolase (FSH1)	Rhodanese-like domain-containing protein 6 OS=Arabidopsis thaliana OX=3702 GN=STR6 PE=2 SV=1	E	Amino acid transport and metabolism	hypothetical protein SEVIR_2G451432v2 [Setaria viridis]	--
NewGene_1207	--	21.6282	16.8024	29.508	6.43016	8.83083	8.20348	1.38968e-07	-1.58543	down	--	--	--	--	--	--	--	--	--	--	--	--	--
Sevir.1G052900.v4.1	Sevir.1G052900	2.93396	4.89567	6.34549	14.791	13.4543	14.8029	4.05353e-08	1.55202	up	[T]	Signal transduction mechanisms	Molecular Function: protein kinase activity (GO:0004672);; Molecular Function: ATP binding (GO:0005524);; Cellular Component: integral component of membrane (GO:0016021);;	K13429|1.2e-50|ccaj:109804580|K13429 chitin elicitor receptor kinase 1 | (RefSeq) lysM domain receptor-like kinase 3	Plant-pathogen interaction (ko04626)	--	--	Protein tyrosine and serine/threonine kinase	Protein LYK5 OS=Arabidopsis thaliana OX=3702 GN=LYK5 PE=2 SV=1	T	Signal transduction mechanisms	protein LYK5 [Setaria italica]	biological process: metabolic process (GO:0008152);; biological process: cellular process (GO:0009987);; molecular function: catalytic activity (GO:0003824);; molecular function: binding (GO:0005488);; cellular component: cellular anatomical entity (GO:0110165)
Sevir.3G021400.v4.1	Sevir.3G021400	127.424	123.903	116.099	58.1854	60.0275	56.8139	3.56123e-53	-1.13043	down	--	--	Molecular Function: DNA binding (GO:0003677);; Cellular Component: nucleus (GO:0005634);; Biological Process: regulation of transcription, DNA-templated (GO:0006355);; Biological Process: auxin-activated signaling pathway (GO:0009734);;	K14486|3.1e-164|ini:109187990|K14486 auxin response factor | (RefSeq) auxin response factor 19-like	Plant hormone signal transduction (ko04075)	--	--	Auxin response factor	Auxin response factor 12 OS=Oryza sativa subsp. indica OX=39946 GN=ARF12 PE=3 SV=1	K	Transcription	auxin response factor 12 [Setaria viridis]	molecular function: binding (GO:0005488);; cellular component: intracellular (GO:0005622);; cellular component: cellular anatomical entity (GO:0110165);; biological process: biological regulation (GO:0065007);; biological process: cellular process (GO:0009987);; biological process: signaling (GO:0023052);; biological process: response to stimulus (GO:0050896)
Sevir.9G021400.v4.1	Sevir.9G021400	90.1267	86.2326	98.5729	190.868	194.94	193.452	8.69964e-37	1.02666	up	[C]	Energy production and conversion	Molecular Function: electron transfer activity (GO:0009055);; Cellular Component: chloroplast (GO:0009507);; Molecular Function: metal ion binding (GO:0046872);; Molecular Function: 2 iron, 2 sulfur cluster binding (GO:0051537);;	K02639|3.7e-79|sita:101755657|K02639 ferredoxin | (RefSeq) ferredoxin-3, chloroplastic	Photosynthesis (ko00195)	--	--	2Fe-2S iron-sulfur cluster binding domain	Ferredoxin-3, chloroplastic OS=Zea mays OX=4577 GN=FDX3 PE=1 SV=1	C	Energy production and conversion	ferredoxin-3, chloroplastic [Setaria italica]	biological process: metabolic process (GO:0008152);; molecular function: catalytic activity (GO:0003824);; cellular component: intracellular (GO:0005622);; cellular component: cellular anatomical entity (GO:0110165);; molecular function: binding (GO:0005488)
Sevir.5G396800.v4.1	Sevir.5G396800	3.78546	6.2377	3.03152	0	0	0.056901	2.30052e-10	-7.81693	down	--	--	Cellular Component: nucleus (GO:0005634);; Biological Process: negative regulation of transcription, DNA-templated (GO:0045892);;	--	--	--	--	Transcriptional repressor, ovate	Transcription repressor OFP14 OS=Arabidopsis thaliana OX=3702 GN=OFP14 PE=1 SV=1	S	Function unknown	transcription repressor OFP13 [Setaria viridis]	cellular component: intracellular (GO:0005622);; cellular component: cellular anatomical entity (GO:0110165);; biological process: biological regulation (GO:0065007)
Sevir.4G081100.v4.1	Sevir.4G081100	9.23038	4.55491	8.84654	22.6427	25.0737	23.1071	2.63633e-07	1.58672	up	--	--	Molecular Function: DNA-binding transcription factor activity (GO:0003700);; Cellular Component: nucleus (GO:0005634);; Biological Process: response to water deprivation (GO:0009414);; Biological Process: response to salt stress (GO:0009651);; Biological Process: positive regulation of abscisic acid-activated signaling pathway (GO:0009789);; Molecular Function: sequence-specific DNA binding (GO:0…	K14432|2.0e-151|sita:101776070|K14432 ABA responsive element binding factor | (RefSeq) bZIP transcription factor 46	Plant hormone signal transduction (ko04075)	--	--	bZIP transcription factor	bZIP transcription factor 46 OS=Oryza sativa subsp. japonica OX=39947 GN=BZIP46 PE=1 SV=1	K	Transcription	bZIP transcription factor 46 [Setaria italica]	molecular function: transcription regulator activity (GO:0140110);; cellular component: intracellular (GO:0005622);; cellular component: cellular anatomical entity (GO:0110165);; biological process: response to stimulus (GO:0050896);; biological process: biological regulation (GO:0065007);; molecular function: binding (GO:0005488)
Sevir.9G510300.v4.1	Sevir.9G510300	3.03174	2.1201	1.38813	0.592344	0.636012	0.745479	8.0737e-05	-1.78229	down	[P]	Inorganic ion transport and metabolism	Molecular Function: secondary active sulfate transmembrane transporter activity (GO:0008271);; Cellular Component: integral component of membrane (GO:0016021);;	K17470|0.0e+00|sita:101764066|K17470 sulfate transporter 1, high-affinity | (RefSeq) sulfate transporter 1.2	--	[P]	Inorganic ion transport and metabolism	Sulfate permease family	Sulfate transporter 1.2 OS=Arabidopsis thaliana OX=3702 GN=SULTR1;2 PE=1 SV=1	P	Inorganic ion transport and metabolism	sulfate transporter 1.2-like [Setaria viridis]	biological process: cellular process (GO:0009987);; biological process: localization (GO:0051179);; molecular function: transporter activity (GO:0005215);; cellular component: cellular anatomical entity (GO:0110165)
Sevir.2G266900.v4.1	Sevir.2G266900	13.9209	4.92398	15.278	218.017	215.001	234.221	3.98909e-18	4.22995	up	[M]	Cell wall/membrane/envelope biogenesis	Molecular Function: catalytic activity (GO:0003824);;	K09753|1.9e-75|mcha:111020774|K09753 cinnamoyl-CoA reductase [EC:1.2.1.44] | (RefSeq) cinnamoyl-CoA reductase 1-like	Phenylpropanoid biosynthesis (ko00940)	[V]	Defense mechanisms	NAD dependent epimerase/dehydratase family	Cinnamoyl-CoA reductase 1 OS=Arabidopsis thaliana OX=3702 GN=CCR1 PE=1 SV=1	V	Defense mechanisms	cinnamoyl-CoA reductase 1-like [Setaria viridis]	molecular function: catalytic activity (GO:0003824)
Sevir.7G275850.v4.1	Sevir.7G275850	15.5394	15.7384	12.2204	6.74015	6.69356	5.94796	5.94526e-09	-1.22716	down	[T]	Signal transduction mechanisms	Cellular Component: cellular_component (GO:0005575);; Cellular Component: intracellular (GO:0005622);; Cellular Component: obsolete cell (GO:0005623);; Cellular Component: cytoplasm (GO:0005737);; Biological Process: biological_process (GO:0008150);; Cellular Component: chloroplast (GO:0009507);; Cellular Component: plastid (GO:0009536);; Biological Process: cellular process (GO:0009987);; Biolog…	--	--	--	--	Cofactor assembly of complex C subunit B, CCB2/CCB4	Protein COFACTOR ASSEMBLY OF COMPLEX C SUBUNIT B CCB4, chloroplastic OS=Arabidopsis thaliana OX=3702 GN=CCB4 PE=1 SV=1	S	Function unknown	protein COFACTOR ASSEMBLY OF COMPLEX C SUBUNIT B CCB4, chloroplastic-like isoform X1 [Setaria viridis]	cellular component: intracellular (GO:0005622);; cellular component: cellular anatomical entity (GO:0110165);; biological process: cellular process (GO:0009987)
Sevir.5G423000.v4.1	Sevir.5G423000	27.1538	31.8107	21.4693	8.60349	11.5806	12.6808	8.34843e-07	-1.34929	down	[R]	General function prediction only	--	K09775|2.5e-89|sita:101784880|K09775 uncharacterized protein | (RefSeq) uncharacterized protein LOC101784880	--	--	--	Divergent PAP2 family	--	S	Function unknown	uncharacterized membrane protein YuiD-like [Setaria viridis]	--
Sevir.2G186400.v4.1	Sevir.2G186400	23.8862	9.81573	13.0733	33.431	35.3994	34.4108	0.00550592	1.07672	up	--	--	--	--	--	--	--	--	--	--	--	leucine-rich repeat extensin-like protein 5 [Setaria viridis]	--
Sevir.4G137300.v4.1	Sevir.4G137300	1.43469	0.150031	2.67964	71.18	71.1092	71.5356	2.0988e-08	5.58486	up	--	--	Molecular Function: DNA binding (GO:0003677);; Cellular Component: nucleus (GO:0005634);; Biological Process: regulation of transcription, DNA-templated (GO:0006355);;	K00521|5.1e-36|cmos:111447866|K00521 ferric-chelate reductase [EC:1.16.1.7] | (RefSeq) ferric reduction oxidase 7, chloroplastic-like	--	--	--	No apical meristem (NAM) protein	NAC domain-containing protein 76 OS=Oryza sativa subsp. japonica OX=39947 GN=NAC076 PE=2 SV=2	K	Transcription	NAC domain-containing protein 76-like [Setaria viridis]	molecular function: binding (GO:0005488);; cellular component: intracellular (GO:0005622);; cellular component: cellular anatomical entity (GO:0110165);; biological process: biological regulation (GO:0065007)
Sevir.1G365900.v4.1	Sevir.1G365900	44.8183	39.5106	40.907	15.6637	16.4014	16.0884	8.39235e-42	-1.39048	down	--	--	Biological Process: DNA-templated transcription, termination (GO:0006353);;	--	--	--	--	Rho termination factor, N-terminal domain	SAP-like protein BP-73 OS=Oryza sativa subsp. japonica OX=39947 GN=BP-73 PE=1 SV=1	S	Function unknown	SAP-like protein BP-73 [Setaria viridis]	biological process: metabolic process (GO:0008152);; biological process: cellular process (GO:0009987)
Sevir.7G252100.v4.1	Sevir.7G252100	14.7522	11.6523	17.6094	35.7827	35.3275	34.6862	2.8476e-11	1.20893	up	[T]	Signal transduction mechanisms	Molecular Function: protein serine/threonine kinase activity (GO:0004674);; Molecular Function: ATP binding (GO:0005524);; Cellular Component: plasma membrane (GO:0005886);; Biological Process: protein autophosphorylation (GO:0046777);;	K13416|1.6e-62|ini:109165619|K13416 brassinosteroid insensitive 1-associated receptor kinase 1 [EC:2.7.10.1 2.7.11.1] | (RefSeq) BRASSINOSTEROID INSENSITIVE 1-associated receptor kinase 1-like	MAPK signaling pathway - plant (ko04016);; Plant hormone signal transduction (ko04075);; Plant-pathogen interaction (ko04626)	[T]	Signal transduction mechanisms	Protein tyrosine and serine/threonine kinase	Cold-responsive protein kinase 1 OS=Arabidopsis thaliana OX=3702 GN=CRPK1 PE=1 SV=1	T	Signal transduction mechanisms	cold-responsive protein kinase 1 isoform X1 [Setaria italica]	biological process: metabolic process (GO:0008152);; biological process: cellular process (GO:0009987);; molecular function: catalytic activity (GO:0003824);; molecular function: binding (GO:0005488);; cellular component: cellular anatomical entity (GO:0110165)
Sevir.2G400200.v4.1	Sevir.2G400200	21.1728	21.2062	23.0969	60.5416	61.6271	65.3875	1.66446e-76	1.46126	up	[I]	Lipid transport and metabolism	Cellular Component: ruffle membrane (GO:0032587);; Molecular Function: phosphatidylinositol binding (GO:0035091);; Molecular Function: metal ion binding (GO:0046872);; Biological Process: regulation of ruffle assembly (GO:1900027);;	K20523|7.6e-269|sita:101766172|K20523 SH3 domain-containing YSC84-like protein 1 | (RefSeq) uncharacterized protein LOC101766172	--	[S]	Function unknown	Las17-binding protein actin regulator	--	S	Function unknown	uncharacterized protein LOC101766172 [Setaria italica]	cellular component: cellular anatomical entity (GO:0110165);; molecular function: binding (GO:0005488);; biological process: biological regulation (GO:0065007)
Sevir.1G214500.v4.1	Sevir.1G214500	2.87782	3.54368	3.09534	10.3806	13.243	12.362	3.27689e-06	1.85211	up	--	--	--	--	--	--	--	Cotton fibre expressed protein	--	S	Function unknown	hypothetical protein SETIT_1G210900v2 [Setaria italica]	--
Sevir.2G169100.v4.1	Sevir.2G169100	24.5079	26.316	22.533	12.7809	12.1627	10.0597	1.82807e-09	-1.12626	down	[T]	Signal transduction mechanisms	Molecular Function: molecular_function (GO:0003674);; Molecular Function: catalytic activity (GO:0003824);; Cellular Component: cellular_component (GO:0005575);; Cellular Component: intracellular (GO:0005622);; Cellular Component: obsolete cell (GO:0005623);; Cellular Component: cytoplasm (GO:0005737);; Cellular Component: cytosol (GO:0005829);; Biological Process: phosphorus metabolic process (G…	--	--	[R]	General function prediction only	Histidine phosphatase superfamily (branch 1)	Uncharacterized protein At3g52155, chloroplastic OS=Arabidopsis thaliana OX=3702 GN=At3g52155 PE=1 SV=1	S	Function unknown	uncharacterized protein At3g52155, chloroplastic [Setaria italica]	molecular function: catalytic activity (GO:0003824);; cellular component: intracellular (GO:0005622);; cellular component: cellular anatomical entity (GO:0110165);; biological process: metabolic process (GO:0008152);; biological process: cellular process (GO:0009987)
Sevir.1G098300.v4.1	Sevir.1G098300	28.9948	24.8082	27.2457	10.1718	10.4341	10.945	1.32391e-26	-1.41514	down	--	--	Cellular Component: membrane (GO:0016020);; Cellular Component: integral component of membrane (GO:0016021);;	K09648|2.2e-13|pavi:110762209|K09648 mitochondrial inner membrane protease subunit 2 [EC:3.4.21.-] | (RefSeq) uncharacterized protein LOC110762209 isoform X1	Protein export (ko03060)	--	--	--	--	S	Function unknown	uncharacterized protein LOC101784751 [Setaria italica]	cellular component: cellular anatomical entity (GO:0110165)
Sevir.1G168600.v4.1	Sevir.1G168600	0.153388	0	0	1.18355	1.18141	1.36053	0.00245479	4.38935	up	[QV]	Secondary metabolites biosynthesis, transport and catabolism;; Defense mechanisms	Molecular Function: monooxygenase activity (GO:0004497);; Molecular Function: iron ion binding (GO:0005506);; Cellular Component: integral component of membrane (GO:0016021);; Molecular Function: oxidoreductase activity, acting on paired donors, with incorporation or reduction of molecular oxygen (GO:0016705);; Molecular Function: heme binding (GO:0020037);;	K07425|8.6e-150|nau:109241958|K07425 long-chain fatty acid omega-monooxygenase [EC:1.14.14.80] | (RefSeq) cytokinin hydroxylase-like	Fatty acid degradation (ko00071);; Arachidonic acid metabolism (ko00590)	[QI]	Secondary metabolites biosynthesis, transport and catabolism;; Lipid transport and metabolism	Cytochrome P450	Cytokinin hydroxylase OS=Arabidopsis thaliana OX=3702 GN=CYP735A1 PE=1 SV=1	Q	Secondary metabolites biosynthesis, transport and catabolism	cytokinin hydroxylase-like [Setaria viridis]	biological process: metabolic process (GO:0008152);; molecular function: catalytic activity (GO:0003824);; molecular function: binding (GO:0005488);; cellular component: cellular anatomical entity (GO:0110165)
Sevir.4G002600.v4.1	Sevir.4G002600	56.8245	53.5463	40.2533	13.0899	13.157	12.7651	1.56937e-35	-2.0082	down	[I]	Lipid transport and metabolism	Molecular Function: acyl-CoA oxidase activity (GO:0003997);; Cellular Component: peroxisome (GO:0005777);; Biological Process: fatty acid beta-oxidation (GO:0006635);; Molecular Function: FAD binding (GO:0071949);;	K00232|0.0e+00|sita:101761473|K00232 acyl-CoA oxidase [EC:1.3.3.6] | (RefSeq) peroxisomal acyl-coenzyme A oxidase 1	Fatty acid degradation (ko00071);; beta-Alanine metabolism (ko00410);; alpha-Linolenic acid metabolism (ko00592);; Propanoate metabolism (ko00640);; Biosynthesis of unsaturated fatty acids (ko01040);; Carbon metabolism (ko01200);; Fatty acid metabolism (ko01212);; Peroxisome (ko04146)	[I]	Lipid transport and metabolism	Acyl-CoA oxidase	Peroxisomal acyl-coenzyme A oxidase 1 OS=Arabidopsis thaliana OX=3702 GN=ACX1 PE=1 SV=1	I	Lipid transport and metabolism	peroxisomal acyl-coenzyme A oxidase 1-like [Setaria viridis]	biological process: metabolic process (GO:0008152);; molecular function: catalytic activity (GO:0003824);; cellular component: intracellular (GO:0005622);; cellular component: cellular anatomical entity (GO:0110165);; biological process: cellular process (GO:0009987);; molecular function: binding (GO:0005488)
NewGene_6457	--	3.44125	3.13542	4.62782	12.3773	11.5033	13.7267	4.24039e-19	1.78636	up	--	--	--	--	--	--	--	--	--	--	--	--	--
Sevir.7G262300.v4.1	Sevir.7G262300	246.31	229.58	242.047	109.356	115.34	119.596	1.29885e-59	-1.11767	down	[G]	Carbohydrate transport and metabolism	Molecular Function: hydrolase activity, hydrolyzing O-glycosyl compounds (GO:0004553);; Cellular Component: cell wall (GO:0005618);; Biological Process: xyloglucan metabolic process (GO:0010411);; Molecular Function: xyloglucan:xyloglucosyl transferase activity (GO:0016762);; Biological Process: cell wall biogenesis (GO:0042546);; Cellular Component: apoplast (GO:0048046);; Biological Process: ce…	K08235|3.1e-155|sbi:8064547|K08235 xyloglucan:xyloglucosyl transferase [EC:2.4.1.207] | (RefSeq) xyloglucan endotransglucosylase/hydrolase protein 9 isoform X1	--	--	--	Glycosyl hydrolases family 16	Xyloglucan endotransglucosylase/hydrolase protein 9 OS=Arabidopsis thaliana OX=3702 GN=XTH9 PE=2 SV=2	G	Carbohydrate transport and metabolism	xyloglucan endotransglucosylase/hydrolase protein 9 isoform X2 [Setaria viridis]	molecular function: catalytic activity (GO:0003824);; cellular component: cellular anatomical entity (GO:0110165);; biological process: metabolic process (GO:0008152);; biological process: cellular process (GO:0009987)
Sevir.7G233300.v4.1	Sevir.7G233300	1.08179	0.36258	0.661767	6.01946	6.84838	6.80694	1.0014e-12	3.14532	up	--	--	Molecular Function: transcription regulatory region sequence-specific DNA binding (GO:0000976);; Molecular Function: DNA-binding transcription factor activity (GO:0003700);; Cellular Component: nucleus (GO:0005634);; Molecular Function: sequence-specific DNA binding (GO:0043565);;	K13425|2.9e-37|atr:18433179|K13425 WRKY transcription factor 22 | (RefSeq) WRKY transcription factor 22	MAPK signaling pathway - plant (ko04016)	--	--	WRKY DNA -binding domain	Probable WRKY transcription factor 35 OS=Arabidopsis thaliana OX=3702 GN=WRKY35 PE=2 SV=1	K	Transcription	probable WRKY transcription factor 14 [Setaria italica]	molecular function: binding (GO:0005488);; molecular function: transcription regulator activity (GO:0140110);; cellular component: intracellular (GO:0005622);; cellular component: cellular anatomical entity (GO:0110165)
Sevir.3G359800.v4.1	Sevir.3G359800	7.16973	13.7963	7.61591	1.29878	2.32937	1.21402	2.48895e-06	-2.5953	down	--	--	Molecular Function: electron transfer activity (GO:0009055);; Molecular Function: protein disulfide oxidoreductase activity (GO:0015035);;	K03676|1.7e-51|sita:101765931|K03676 glutaredoxin 3 | (RefSeq) putative glutaredoxin-C14	--	[O]	Posttranslational modification, protein turnover, chaperones	Glutaredoxin	Putative glutaredoxin-C14 OS=Oryza sativa subsp. japonica OX=39947 GN=GRXC14 PE=3 SV=2	O	Posttranslational modification, protein turnover, chaperones	putative glutaredoxin-C14 [Setaria italica]	biological process: metabolic process (GO:0008152);; molecular function: catalytic activity (GO:0003824)
Sevir.1G058201.v4.1	Sevir.1G058201	1.3702	0.609446	1.35245	14.4976	14.0094	13.4632	1.35776e-28	3.58053	up	--	--	Molecular Function: protein binding (GO:0005515);;	--	--	--	--	FBD	F-box/FBD/LRR-repeat protein At5g22700 OS=Arabidopsis thaliana OX=3702 GN=At5g22700 PE=2 SV=2	S	Function unknown	putative F-box/FBD/LRR-repeat protein At1g66290 [Setaria italica]	molecular function: binding (GO:0005488)
Sevir.2G207900.v4.1	Sevir.2G207900	7.62501	7.7818	16.0255	48.2323	42.6672	42.9736	9.51299e-09	2.03834	up	--	--	--	--	--	--	--	--	--	--	--	uncharacterized protein LOC101758854 [Setaria italica]	--
NewGene_1264	--	0.0403	1.0839	0.248294	3.69706	4.44726	3.9699	0.000964167	3.08776	up	[T]	Signal transduction mechanisms	Molecular Function: protein serine/threonine kinase activity (GO:0004674);; Molecular Function: ATP binding (GO:0005524);; Cellular Component: integral component of membrane (GO:0016021);; Biological Process: recognition of pollen (GO:0048544);;	K13416|9.37e-61|pavi:110767062|K13416 brassinosteroid insensitive 1-associated receptor kinase 1 [EC:2.7.10.1 2.7.11.1] | (RefSeq) BRASSINOSTEROID INSENSITIVE 1-associated receptor kinase 1-like	MAPK signaling pathway - plant (ko04016);; Plant hormone signal transduction (ko04075);; Plant-pathogen interaction (ko04626)	--	--	Protein kinase domain	G-type lectin S-receptor-like serine/threonine-protein kinase At2g19130 OS=Arabidopsis thaliana OX=3702 GN=At2g19130 PE=2 SV=1	T	Signal transduction mechanisms	hypothetical protein SETIT_5G015900v2 [Setaria italica]	biological process: metabolic process (GO:0008152);; biological process: cellular process (GO:0009987);; molecular function: catalytic activity (GO:0003824);; molecular function: binding (GO:0005488);; cellular component: cellular anatomical entity (GO:0110165);; biological process: reproduction (GO:0000003);; biological process: reproductive process (GO:0022414)
Sevir.6G161551.v4.1	Sevir.6G161551	5.11526	3.62646	5.00931	11.184	10.0424	8.56034	0.00244993	1.03921	up	--	--	Cellular Component: integral component of membrane (GO:0016021);;	--	--	--	--	--	--	--	--	hypothetical protein SETIT_6G155400v2 [Setaria italica]	cellular component: cellular anatomical entity (GO:0110165)
Sevir.9G446000.v4.1	Sevir.9G446000	25.2757	16.8315	16.0921	8.54662	9.378	9.77166	2.16388e-06	-1.12952	down	--	--	--	--	--	--	--	--	--	--	--	hypothetical protein SEVIR_9G446000v2 [Setaria viridis]	--
Sevir.9G486600.v4.1	Sevir.9G486600	5.3765	4.61597	8.41181	0.817944	1.26815	1.37887	3.36798e-06	-2.44298	down	--	--	Cellular Component: extracellular region (GO:0005576);; Molecular Function: growth factor activity (GO:0008083);; Biological Process: cell population proliferation (GO:0008283);;	--	--	--	--	Phytosulfokine precursor protein (PSK)	Phytosulfokines 2 OS=Arabidopsis thaliana OX=3702 GN=PSK2 PE=2 SV=1	S	Function unknown	phytosulfokines 2-like [Setaria viridis]	cellular component: cellular anatomical entity (GO:0110165);; biological process: cellular process (GO:0009987);; biological process: signaling (GO:0023052);; biological process: response to stimulus (GO:0050896);; biological process: biological regulation (GO:0065007);; molecular function: binding (GO:0005488);; molecular function: molecular function regulator (GO:0098772)
Sevir.1G342400.v4.1	Sevir.1G342400	27.7676	33.0182	28.4459	6.027	5.95835	6.35925	6.45522e-92	-2.33832	down	--	--	Cellular Component: nucleus (GO:0005634);; Biological Process: regulation of transcription, DNA-templated (GO:0006355);; Molecular Function: lipid binding (GO:0008289);; Molecular Function: sequence-specific DNA binding (GO:0043565);;	K09338|0.0e+00|sita:101760452|K09338 homeobox-leucine zipper protein | (RefSeq) homeobox-leucine zipper protein ROC8	--	--	--	START domain	Homeobox-leucine zipper protein ROC8 OS=Oryza sativa subsp. japonica OX=39947 GN=ROC8 PE=2 SV=2	K	Transcription	homeobox-leucine zipper protein ROC8 [Setaria italica]	cellular component: intracellular (GO:0005622);; cellular component: cellular anatomical entity (GO:0110165);; biological process: biological regulation (GO:0065007);; molecular function: binding (GO:0005488)
NewGene_1201	--	5.76413	6.41932	11.5625	3.54472	4.12662	3.25982	0.00532527	-1.17211	down	--	--	--	--	--	--	--	--	--	--	--	unnamed protein product [Digitaria exilis]	--
Sevir.5G311700.v4.1	Sevir.5G311700	2.34516	0.497084	2.26015	10.5014	13.2736	11.4927	6.47582e-07	2.72796	up	[G]	Carbohydrate transport and metabolism	Molecular Function: UDP-glycosyltransferase activity (GO:0008194);; Cellular Component: intracellular membrane-bounded organelle (GO:0043231);;	K22845|5.6e-206|obr:102704012|K22845 phlorizin synthase [EC:2.4.1.357] | (RefSeq) UDP-glycosyltransferase 88A1-like	Flavonoid biosynthesis (ko00941)	[GC]	Carbohydrate transport and metabolism;; Energy production and conversion	UDP-glucoronosyl and UDP-glucosyl transferase	Anthocyanidin 5,3-O-glucosyltransferase OS=Rosa hybrid cultivar OX=128735 GN=RhGT1 PE=2 SV=1	--	--	anthocyanidin 5,3-O-glucosyltransferase [Setaria italica]	molecular function: catalytic activity (GO:0003824);; cellular component: intracellular (GO:0005622);; cellular component: cellular anatomical entity (GO:0110165)
Sevir.9G399800.v4.1	Sevir.9G399800	5.42613	3.74587	2.44168	0.527333	0.22682	0.084527	3.46817e-11	-4.00354	down	[QV]	Secondary metabolites biosynthesis, transport and catabolism;; Defense mechanisms	Molecular Function: monooxygenase activity (GO:0004497);; Molecular Function: iron ion binding (GO:0005506);; Cellular Component: integral component of membrane (GO:0016021);; Molecular Function: oxidoreductase activity, acting on paired donors, with incorporation or reduction of molecular oxygen (GO:0016705);; Molecular Function: heme binding (GO:0020037);;	K20623|1.2e-204|dosa:Os09t0441400-01|K20623 typhasterol/6-deoxotyphasterol 2alpha-hydroxylase | (RefSeq) Os09g0441400; Similar to Elicitor-inducible cytochrome P450.	Brassinosteroid biosynthesis (ko00905)	[Q]	Secondary metabolites biosynthesis, transport and catabolism	Cytochrome P450	Trimethyltridecatetraene synthase OS=Zea mays OX=4577 GN=CYP92C6 PE=1 SV=1	Q	Secondary metabolites biosynthesis, transport and catabolism	trimethyltridecatetraene synthase-like [Setaria viridis]	biological process: metabolic process (GO:0008152);; molecular function: catalytic activity (GO:0003824);; molecular function: binding (GO:0005488);; cellular component: cellular anatomical entity (GO:0110165)
Sevir.9G181500.v4.1	Sevir.9G181500	19.0506	28.351	27.7504	2.63093	2.94036	3.07947	5.30076e-23	-3.15014	down	--	--	--	--	--	--	--	--	--	--	--	hypothetical protein SEVIR_9G181500v2 [Setaria viridis]	--
Sevir.6G251300.v4.1	Sevir.6G251300	48.2884	38.5815	36.0987	353.7	356.468	363.984	1.44747e-126	3.06664	up	[O]	Posttranslational modification, protein turnover, chaperones	Molecular Function: cysteine-type endopeptidase activity (GO:0004197);; Cellular Component: extracellular space (GO:0005615);; Cellular Component: lysosome (GO:0005764);; Biological Process: proteolysis involved in cellular protein catabolic process (GO:0051603);;	K16292|3.0e-207|sita:101769259|K16292 KDEL-tailed cysteine endopeptidase [EC:3.4.22.-] | (RefSeq) vignain	--	[O]	Posttranslational modification, protein turnover, chaperones	Papain family cysteine protease	Vignain OS=Ricinus communis OX=3988 GN=CYSEP PE=1 SV=1	O	Posttranslational modification, protein turnover, chaperones	vignain [Setaria italica]	biological process: metabolic process (GO:0008152);; molecular function: catalytic activity (GO:0003824);; cellular component: cellular anatomical entity (GO:0110165);; cellular component: intracellular (GO:0005622)
Sevir.6G046800.v4.1	Sevir.6G046800	1.90862	3.15819	2.95067	6.35843	5.87938	6.48008	4.32485e-06	1.16607	up	[T]	Signal transduction mechanisms	Molecular Function: ATP binding (GO:0005524);; Cellular Component: integral component of membrane (GO:0016021);; Molecular Function: ATPase activity (GO:0016887);;	K05681|8.2e-164|nau:109228191|K05681 ATP-binding cassette, subfamily G (WHITE), member 2 | (RefSeq) ABC transporter G family member 9-like	ABC transporters (ko02010)	[Q]	Secondary metabolites biosynthesis, transport and catabolism	ABC-2 type transporter	ABC transporter G family member 14 OS=Arabidopsis thaliana OX=3702 GN=ABCG14 PE=1 SV=1	Q	Secondary metabolites biosynthesis, transport and catabolism	ABC transporter G family member 14 [Setaria viridis]	molecular function: binding (GO:0005488);; cellular component: cellular anatomical entity (GO:0110165);; molecular function: catalytic activity (GO:0003824)
Sevir.2G335700.v4.1	Sevir.2G335700	9.9613	10.8539	12.0026	4.0734	3.64852	4.30098	1.66171e-19	-1.5051	down	--	--	Molecular Function: UDP-glycosyltransferase activity (GO:0008194);;	K22845|4.2e-84|egu:105040783|K22845 phlorizin synthase [EC:2.4.1.357] | (RefSeq) UDP-glycosyltransferase 88B1-like	Flavonoid biosynthesis (ko00941)	[GC]	Carbohydrate transport and metabolism;; Energy production and conversion	UDP-glucoronosyl and UDP-glucosyl transferase	UDP-glycosyltransferase 71K1 OS=Malus domestica OX=3750 GN=UGT71K1 PE=1 SV=1	--	--	anthocyanidin 3-O-glucosyltransferase 6-like [Setaria viridis]	molecular function: catalytic activity (GO:0003824)
Sevir.2G164300.v4.1	Sevir.2G164300	2.41909	1.79172	2.06586	10.4435	11.4597	9.77403	2.69852e-13	2.25194	up	--	--	Biological Process: embryo development ending in seed dormancy (GO:0009793);;	--	--	--	--	Late embryogenesis abundant (LEA) group 1	18 kDa seed maturation protein OS=Glycine max OX=3847 GN=GMPM1 PE=2 SV=1	S	Function unknown	18 kDa seed maturation protein [Setaria italica]	biological process: reproduction (GO:0000003);; biological process: reproductive process (GO:0022414);; biological process: multicellular organismal process (GO:0032501);; biological process: developmental process (GO:0032502)
Sevir.4G154900.v4.1	Sevir.4G154900	43.2447	36.2939	49.1102	3.45621	4.14236	3.42923	2.93106e-70	-3.59235	down	[O]	Posttranslational modification, protein turnover, chaperones	Molecular Function: peptidyl-prolyl cis-trans isomerase activity (GO:0003755);;	K01802|2.1e-112|sita:101777292|K01802 peptidylprolyl isomerase [EC:5.2.1.8] | (RefSeq) peptidyl-prolyl cis-trans isomerase FKBP13, chloroplastic	--	[O]	Posttranslational modification, protein turnover, chaperones	FKBP-type peptidyl-prolyl cis-trans isomerase	Peptidyl-prolyl cis-trans isomerase FKBP13, chloroplastic OS=Arabidopsis thaliana OX=3702 GN=FKBP13 PE=1 SV=2	O	Posttranslational modification, protein turnover, chaperones	peptidyl-prolyl cis-trans isomerase FKBP13, chloroplastic [Setaria italica]	molecular function: catalytic activity (GO:0003824)
Sevir.6G140000.v4.1	Sevir.6G140000	2853.62	1890.9	1842.45	955.557	1152.82	941.089	1.81349e-09	-1.17177	down	--	--	Biological Process: defense response (GO:0006952);;	--	--	--	--	Plant thionin	Leaf-specific thionin OS=Hordeum vulgare OX=4513 GN=THI1.5 PE=2 SV=2	S	Function unknown	thionin-like [Setaria viridis]	biological process: response to stimulus (GO:0050896)
Sevir.9G181300.v4.1	Sevir.9G181300	0.105337	0	0	1.04955	0.764674	0.942279	0.00092374	4.61402	up	[P]	Inorganic ion transport and metabolism	Molecular Function: potassium ion transmembrane transporter activity (GO:0015079);; Cellular Component: integral component of membrane (GO:0016021);;	K03549|0.0e+00|sita:101772703|K03549 KUP system potassium uptake protein | (RefSeq) probable potassium transporter 16	--	--	--	K+ potassium transporter	Probable potassium transporter 16 OS=Oryza sativa subsp. japonica OX=39947 GN=HAK16 PE=2 SV=1	P	Inorganic ion transport and metabolism	probable potassium transporter 16 isoform X2 [Setaria viridis]	biological process: cellular process (GO:0009987);; biological process: localization (GO:0051179);; molecular function: transporter activity (GO:0005215);; cellular component: cellular anatomical entity (GO:0110165)
Sevir.5G466800.v4.1	Sevir.5G466800	0.559844	0.65565	0.389815	1.77597	1.08648	2.03295	0.000840493	1.52839	up	--	--	Molecular Function: zinc ion binding (GO:0008270);;	K23541|2.5e-134|egu:105049642|K23541 Ca2+/H+ antiporter, TMEM165/GDT1 family | (RefSeq) pentatricopeptide repeat-containing protein At3g24000, mitochondrial-like	--	[R]	General function prediction only	PPR repeat family	Pentatricopeptide repeat-containing protein At3g13880 OS=Arabidopsis thaliana OX=3702 GN=PCMP-E89 PE=2 SV=1	S	Function unknown	pentatricopeptide repeat-containing protein At3g13880-like [Setaria viridis]	molecular function: binding (GO:0005488)
Sevir.8G218560.v4.1	Sevir.8G218560	1.00983	0.993325	0.492058	0.174632	0.144379	0.155121	5.07548e-07	-3.11769	down	--	--	--	--	--	--	--	--	--	--	--	mucin-2-like [Setaria viridis]	--
Sevir.2G175500.v4.1	Sevir.2G175500	3.33947	4.62018	7.73467	1.10529	0.183932	0.658464	8.85067e-06	-3.03319	down	--	--	Biological Process: reproduction (GO:0000003);; Biological Process: regionalization (GO:0003002);; Biological Process: developmental process involved in reproduction (GO:0003006);; Molecular Function: molecular_function (GO:0003674);; Molecular Function: DNA-binding transcription factor activity (GO:0003700);; Cellular Component: cellular_component (GO:0005575);; Cellular Component: intracellular…	K09228|7.2e-09|ppp:112288929|K09228 KRAB domain-containing zinc finger protein | (RefSeq) zinc finger protein JACKDAW-like	--	[R]	General function prediction only	--	Zinc finger protein WIP6 OS=Arabidopsis thaliana OX=3702 GN=WIP6 PE=2 SV=1	S	Function unknown	zinc finger protein WIP6 [Setaria italica]	biological process: reproduction (GO:0000003);; biological process: multicellular organismal process (GO:0032501);; biological process: developmental process (GO:0032502);; biological process: reproductive process (GO:0022414);; molecular function: transcription regulator activity (GO:0140110);; cellular component: intracellular (GO:0005622);; cellular component: cellular anatomical entity (GO:01…
Sevir.4G205700.v4.1	Sevir.4G205700	10.8256	7.44017	8.44485	52.7365	54.1606	55.3914	4.72113e-55	2.54235	up	--	--	Cellular Component: integral component of membrane (GO:0016021);;	K17086|0.0e+00|sita:101777574|K17086 transmembrane 9 superfamily member 2/4 | (RefSeq) transmembrane 9 superfamily member 8	--	[U]	Intracellular trafficking, secretion, and vesicular transport	Endomembrane protein 70	Transmembrane 9 superfamily member 8 OS=Arabidopsis thaliana OX=3702 GN=TMN8 PE=2 SV=1	U	Intracellular trafficking, secretion, and vesicular transport	transmembrane 9 superfamily member 8-like [Setaria viridis]	cellular component: cellular anatomical entity (GO:0110165)
Sevir.1G356100.v4.1	Sevir.1G356100	98.7753	88.8729	76.5633	28.0812	32.175	31.7208	1.18634e-28	-1.58156	down	[J]	Translation, ribosomal structure and biogenesis	Molecular Function: translation initiation factor activity (GO:0003743);; Biological Process: ribosome disassembly (GO:0032790);; Molecular Function: ribosome binding (GO:0043022);;	K02520|6.5e-155|sita:101777345|K02520 translation initiation factor IF-3 | (RefSeq) translation initiation factor IF3-4, chloroplastic	--	--	--	Translation initiation factor IF-3, C-terminal domain	Translation initiation factor IF3-2, chloroplastic OS=Arabidopsis thaliana OX=3702 GN=IF3-2 PE=2 SV=1	J	Translation, ribosomal structure and biogenesis	translation initiation factor IF3-4, chloroplastic [Setaria italica]	biological process: metabolic process (GO:0008152);; biological process: cellular process (GO:0009987);; biological process: biological regulation (GO:0065007);; molecular function: binding (GO:0005488);; molecular function: translation regulator activity (GO:0045182)
Sevir.5G048700.v4.1	Sevir.5G048700	9.5445	10.2882	20.0217	42.0237	42.1261	41.403	1.45429e-07	1.60343	up	[R]	General function prediction only	Molecular Function: catalytic activity (GO:0003824);; Biological Process: biosynthetic process (GO:0009058);;	--	--	[R]	General function prediction only	Phenazine biosynthesis-like protein	--	O	Posttranslational modification, protein turnover, chaperones	uncharacterized isomerase BH0283-like [Setaria viridis]	molecular function: catalytic activity (GO:0003824);; biological process: metabolic process (GO:0008152)
Sevir.7G054200.v4.1	Sevir.7G054200	3.15001	2.30547	2.02491	1.1269	1.12226	1.05194	0.000659285	-1.23618	down	--	--	--	K02885|2.6e-09|csat:104746010|K02885 large subunit ribosomal protein L19e | (RefSeq) 60S ribosomal protein L19-2	Ribosome (ko03010)	--	--	Plant organelle RNA recognition domain	Protein WHAT'S THIS FACTOR 1, chloroplastic OS=Zea mays OX=4577 GN=WTF1 PE=1 SV=1	S	Function unknown	protein WHAT'S THIS FACTOR 1, chloroplastic [Setaria viridis]	--
Sevir.9G002400.v4.1	Sevir.9G002400	0.198847	0.164127	0	12.816	17.131	16.5158	3.92731e-27	6.5866	up	--	--	Cellular Component: integral component of membrane (GO:0016021);;	--	--	--	--	AWPM-19-like family	Membrane protein PM19L OS=Oryza sativa subsp. japonica OX=39947 GN=PM19L PE=2 SV=1	S	Function unknown	uncharacterized protein LOC101784294 [Setaria italica]	cellular component: cellular anatomical entity (GO:0110165)
Sevir.6G021850.v4.1	Sevir.6G021850	4.98656	4.64821	8.36163	14.2426	13.6668	14.4338	2.91534e-06	1.18117	up	[R]	General function prediction only	Biological Process: defense response (GO:0006952);; Molecular Function: ADP binding (GO:0043531);;	K13457|4.0e-144|ats:109760587|K13457 disease resistance protein RPM1 | (RefSeq) LOC109760587; putative disease resistance RPP13-like protein 3	Plant-pathogen interaction (ko04626)	[T]	Signal transduction mechanisms	NB-ARC domain	Disease resistance protein RGA5 OS=Oryza sativa subsp. japonica OX=39947 GN=RGA5 PE=1 SV=1	T	Signal transduction mechanisms	disease resistance protein RGA5-like [Setaria viridis]	biological process: response to stimulus (GO:0050896);; molecular function: binding (GO:0005488)
Sevir.5G266100.v4.1	Sevir.5G266100	54.374	31.5132	53.2921	108.655	106.843	116.183	9.46172e-08	1.19474	up	[R]	General function prediction only	Cellular Component: mitochondrion (GO:0005739);; Biological Process: glutathione metabolic process (GO:0006749);; Biological Process: embryo development ending in seed dormancy (GO:0009793);; Biological Process: endosperm development (GO:0009960);; Molecular Function: hydrolase activity, acting on ester bonds (GO:0016788);; Molecular Function: sulfur dioxygenase activity (GO:0050313);; Biological…	K17725|1.1e-164|sita:101785668|K17725 sulfur dioxygenase [EC:1.13.11.18] | (RefSeq) persulfide dioxygenase ETHE1 homolog, mitochondrial	Sulfur metabolism (ko00920)	[R]	General function prediction only	Metallo-beta-lactamase superfamily	Persulfide dioxygenase ETHE1 homolog, mitochondrial OS=Arabidopsis thaliana OX=3702 GN=GLY3 PE=1 SV=3	S	Function unknown	persulfide dioxygenase ETHE1 homolog, mitochondrial [Setaria italica]	cellular component: intracellular (GO:0005622);; cellular component: cellular anatomical entity (GO:0110165);; biological process: metabolic process (GO:0008152);; biological process: cellular process (GO:0009987);; biological process: reproduction (GO:0000003);; biological process: reproductive process (GO:0022414);; biological process: multicellular organismal process (GO:0032501);; biological …
Sevir.7G315100.v4.1	Sevir.7G315100	15.5094	15.9047	11.232	4.71611	6.20595	5.17525	1.61507e-07	-1.42855	down	--	--	Cellular Component: integral component of membrane (GO:0016021);;	--	--	--	--	Late embryogenesis abundant protein	--	S	Function unknown	uncharacterized protein LOC117863510 [Setaria viridis]	cellular component: cellular anatomical entity (GO:0110165)
Sevir.3G251100.v4.1	Sevir.3G251100	0.731085	0.820585	0.744335	4.93988	4.40342	4.28753	6.33813e-33	2.49932	up	[F]	Nucleotide transport and metabolism	--	K01240|2.6e-07|cqi:110695762|K01240 uridine nucleosidase [EC:3.2.2.3] | (RefSeq) uridine nucleosidase 1-like isoform X1	Pyrimidine metabolism (ko00240);; Nicotinate and nicotinamide metabolism (ko00760)	[F]	Nucleotide transport and metabolism	Inosine-uridine preferring nucleoside hydrolase	--	F	Nucleotide transport and metabolism	uncharacterized protein LOC117850905 isoform X1 [Setaria viridis]	--
Sevir.5G398700.v4.1	Sevir.5G398700	2.35384	0.464375	1.09556	5.30168	6.12698	3.80334	0.00848411	1.87779	up	[CP]	Energy production and conversion;; Inorganic ion transport and metabolism	Molecular Function: magnesium ion binding (GO:0000287);; Molecular Function: inorganic diphosphatase activity (GO:0004427);; Cellular Component: cytosol (GO:0005829);; Biological Process: phosphate-containing compound metabolic process (GO:0006796);;	K01507|1.1e-113|sita:101754621|K01507 inorganic pyrophosphatase [EC:3.6.1.1] | (RefSeq) soluble inorganic pyrophosphatase isoform X1	Oxidative phosphorylation (ko00190)	[C]	Energy production and conversion	Inorganic pyrophosphatase	Soluble inorganic pyrophosphatase OS=Zea mays OX=4577 GN=IPP PE=2 SV=1	C	Energy production and conversion	soluble inorganic pyrophosphatase isoform X2 [Setaria italica]	molecular function: binding (GO:0005488);; molecular function: catalytic activity (GO:0003824);; cellular component: cellular anatomical entity (GO:0110165);; biological process: metabolic process (GO:0008152);; biological process: cellular process (GO:0009987)
Sevir.3G338100.v4.1	Sevir.3G338100	10.1923	7.63638	32.5502	105.871	105.276	111.715	8.09841e-05	2.63129	up	--	--	--	K12173|5.2e-11|gmx:100794341|K12173 BRCA1-A complex subunit BRE | (RefSeq) BRISC and BRCA1-A complex member 2	Homologous recombination (ko03440)	--	--	Thaumatin family	--	O	Posttranslational modification, protein turnover, chaperones	osmotin-like protein [Setaria viridis]	--
Sevir.7G065400.v4.1	Sevir.7G065400	127.99	7.03125	168.975	1276.22	1296.77	1247.36	0.00168283	3.59525	up	--	--	Molecular Function: cysteine-type endopeptidase inhibitor activity (GO:0004869);;	K13899|1.2e-25|bdi:100822601|K13899 cystatin-C | (RefSeq) cysteine proteinase inhibitor 10	--	--	--	Aspartic acid proteinase inhibitor	Cysteine proteinase inhibitor 10 OS=Oryza sativa subsp. indica OX=39946 GN=OsI_014908 PE=3 SV=2	G	Carbohydrate transport and metabolism	cysteine proteinase inhibitor 10-like [Setaria viridis]	biological process: biological regulation (GO:0065007);; molecular function: molecular function regulator (GO:0098772)
NewGene_841	--	0	0.108629	0.517103	7.77224	8.19645	7.29646	0.00800403	4.67827	up	--	--	--	--	--	--	--	--	--	--	--	--	--
Sevir.6G187700.v4.1	Sevir.6G187700	33.8784	20.6064	9.07649	54.7661	50.765	54.9787	0.00277114	1.26132	up	[G]	Carbohydrate transport and metabolism	Molecular Function: alpha-amylase activity (GO:0004556);; Molecular Function: calcium ion binding (GO:0005509);; Biological Process: carbohydrate metabolic process (GO:0005975);; Molecular Function: alpha-amylase activity (releasing maltohexaose) (GO:0103025);;	K01176|2.1e-260|sita:101768040|K01176 alpha-amylase [EC:3.2.1.1] | (RefSeq) alpha-amylase isozyme 3D	Starch and sucrose metabolism (ko00500)	[G]	Carbohydrate transport and metabolism	Alpha-amylase C-terminal beta-sheet domain	Alpha-amylase isozyme 3D OS=Oryza sativa subsp. japonica OX=39947 GN=AMY1.3 PE=2 SV=2	G	Carbohydrate transport and metabolism	alpha-amylase isozyme 3D-like [Setaria viridis]	molecular function: catalytic activity (GO:0003824);; molecular function: binding (GO:0005488);; biological process: metabolic process (GO:0008152)
Sevir.4G176300.v4.1	Sevir.4G176300	18.9299	27.2082	41.5451	78.7289	78.0414	68.4099	7.08984e-05	1.30893	up	--	--	Cellular Component: integral component of membrane (GO:0016021);;	--	--	--	--	--	--	--	--	hypothetical protein SEVIR_4G176300v2 [Setaria viridis]	cellular component: cellular anatomical entity (GO:0110165)
Sevir.2G052100.v4.1	Sevir.2G052100	19.2955	18.9621	20.3102	10.3848	8.15465	9.79049	2.59758e-07	-1.10399	down	--	--	Biological Process: response to light intensity (GO:0009642);;	--	--	--	--	--	--	--	--	uncharacterized protein LOC101776673 [Setaria italica]	biological process: response to stimulus (GO:0050896)
Sevir.7G098000.v4.1	Sevir.7G098000	4.58432	3.32624	4.95682	15.4428	13.4078	15.3265	3.76291e-15	1.73573	up	[HR]	Coenzyme transport and metabolism;; General function prediction only	--	--	--	--	--	alpha/beta hydrolase fold	--	S	Function unknown	uncharacterized protein LOC117865113 isoform X1 [Setaria viridis]	--
Sevir.9G083800.v4.1	Sevir.9G083800	41.3778	44.2073	42.4572	8.11578	8.30796	9.72104	6.79118e-145	-2.37581	down	--	--	Molecular Function: ion channel activity (GO:0005216);; Cellular Component: integral component of membrane (GO:0016021);;	K05391|0.0e+00|sita:101772811|K05391 cyclic nucleotide gated channel, plant | (RefSeq) cyclic nucleotide-gated ion channel 2	Plant-pathogen interaction (ko04626)	[PT]	Inorganic ion transport and metabolism;; Signal transduction mechanisms	Ion transport protein	Cyclic nucleotide-gated ion channel 2 OS=Arabidopsis thaliana OX=3702 GN=CNGC2 PE=1 SV=1	P	Inorganic ion transport and metabolism	cyclic nucleotide-gated ion channel 2 [Setaria viridis]	biological process: cellular process (GO:0009987);; biological process: localization (GO:0051179);; molecular function: transporter activity (GO:0005215);; cellular component: cellular anatomical entity (GO:0110165)
Sevir.7G244300.v4.1	Sevir.7G244300	173.763	235.621	172.707	82.7166	78.2962	75.335	2.97437e-21	-1.35665	down	[H]	Coenzyme transport and metabolism	Molecular Function: coproporphyrinogen oxidase activity (GO:0004109);; Biological Process: porphyrin-containing compound biosynthetic process (GO:0006779);;	K00228|1.8e-231|sita:101768063|K00228 coproporphyrinogen III oxidase [EC:1.3.3.3] | (RefSeq) oxygen-dependent coproporphyrinogen-III oxidase, chloroplastic	Porphyrin and chlorophyll metabolism (ko00860)	[H]	Coenzyme transport and metabolism	Coproporphyrinogen III oxidase	Oxygen-dependent coproporphyrinogen-III oxidase, chloroplastic OS=Oryza sativa subsp. japonica OX=39947 GN=CPX PE=2 SV=2	H	Coenzyme transport and metabolism	oxygen-dependent coproporphyrinogen-III oxidase, chloroplastic [Setaria viridis]	biological process: metabolic process (GO:0008152);; molecular function: catalytic activity (GO:0003824);; biological process: cellular process (GO:0009987)
Sevir.4G247800.v4.1	Sevir.4G247800	0.270113	0.209335	1.861	4.60327	5.43732	5.00711	0.000811625	2.6584	up	[QV]	Secondary metabolites biosynthesis, transport and catabolism;; Defense mechanisms	Molecular Function: monooxygenase activity (GO:0004497);; Molecular Function: iron ion binding (GO:0005506);; Molecular Function: oxidoreductase activity, acting on paired donors, with incorporation or reduction of molecular oxygen (GO:0016705);; Molecular Function: heme binding (GO:0020037);;	K04122|4.5e-279|sita:101770692|K04122 ent-kaurene oxidase [EC:1.14.14.86] | (RefSeq) ent-kaurene oxidase 2	Diterpenoid biosynthesis (ko00904)	[Q]	Secondary metabolites biosynthesis, transport and catabolism	Cytochrome P450	Ent-kaurene oxidase 2 OS=Oryza sativa subsp. japonica OX=39947 GN=CYP701A6 PE=1 SV=1	Q	Secondary metabolites biosynthesis, transport and catabolism	hypothetical protein SEVIR_4G247800v2 [Setaria viridis]	biological process: metabolic process (GO:0008152);; molecular function: catalytic activity (GO:0003824);; molecular function: binding (GO:0005488)
NewGene_782	--	4.94241	4.51778	7.32085	2.23054	2.83014	2.57742	1.90381e-05	-1.1045	down	--	--	--	--	--	--	--	--	--	--	--	--	--
Sevir.5G296400.v4.1	Sevir.5G296400	16.6781	12.9827	10.8937	1.37881	1.9114	1.58837	1.91735e-26	-3.09311	down	[H]	Coenzyme transport and metabolism	Molecular Function: methyltransferase activity (GO:0008168);; Cellular Component: chloroplast (GO:0009507);;	--	--	--	--	Methyltransferase domain	--	S	Function unknown	uncharacterized protein LOC101782862 [Setaria italica]	molecular function: catalytic activity (GO:0003824);; cellular component: intracellular (GO:0005622);; cellular component: cellular anatomical entity (GO:0110165)
NewGene_520	--	0.152091	0	0	1.38755	1.43352	1.4168	0.000562021	4.70197	up	--	--	--	--	--	--	--	--	--	--	--	unnamed protein product [Digitaria exilis]	--
Sevir.7G181200.v4.1	Sevir.7G181200	14.8319	18.1325	24.6222	6.94916	8.38674	7.51698	2.74288e-08	-1.39291	down	--	--	--	--	--	--	--	Protein of unknown function (DUF3755)	--	S	Function unknown	uncharacterized protein LOC101767526 isoform X1 [Setaria italica]	--
Sevir.6G071800.v4.1	Sevir.6G071800	30.0494	24.9654	23.8414	3.46498	3.28653	3.52079	6.18361e-92	-2.99834	down	--	--	Cellular Component: nucleus (GO:0005634);; Biological Process: regulation of transcription, DNA-templated (GO:0006355);; Molecular Function: lipid binding (GO:0008289);; Molecular Function: sequence-specific DNA binding (GO:0043565);;	K09338|3.0e-289|egu:105052639|K09338 homeobox-leucine zipper protein | (RefSeq) homeobox-leucine zipper protein ROC2	--	--	--	START domain	Homeobox-leucine zipper protein ROC7 OS=Oryza sativa subsp. japonica OX=39947 GN=ROC7 PE=2 SV=1	K	Transcription	homeobox-leucine zipper protein ROC7-like [Setaria viridis]	cellular component: intracellular (GO:0005622);; cellular component: cellular anatomical entity (GO:0110165);; biological process: biological regulation (GO:0065007);; molecular function: binding (GO:0005488)
Sevir.7G275800.v4.1	Sevir.7G275800	2.55499	1.11685	2.81125	0.567822	0.562325	0.84704	0.000874323	-1.80726	down	[G]	Carbohydrate transport and metabolism	Molecular Function: UDP-glycosyltransferase activity (GO:0008194);;	K23260|7.4e-65|pda:103710065|K23260 scopoletin glucosyltransferase [EC:2.4.1.128] | (RefSeq) scopoletin glucosyltransferase-like	Phenylpropanoid biosynthesis (ko00940)	[GC]	Carbohydrate transport and metabolism;; Energy production and conversion	UDP-glucoronosyl and UDP-glucosyl transferase	Flavonol 3-O-glucosyltransferase UGT89B1 OS=Arabidopsis thaliana OX=3702 GN=UGT89B1 PE=1 SV=2	--	--	flavonol 3-O-glucosyltransferase UGT89B1 [Setaria viridis]	molecular function: catalytic activity (GO:0003824)
Sevir.5G194500.v4.1	Sevir.5G194500	25.0552	27.2754	20.2411	4.06887	3.26783	2.82854	3.39393e-35	-2.88901	down	--	--	Molecular Function: DNA binding (GO:0003677);; Cellular Component: nucleus (GO:0005634);;	K09422|4.8e-193|sita:101761118|K09422 transcription factor MYB, plant | (RefSeq) myb-related protein Hv33	--	[K]	Transcription	Myb-like DNA-binding domain	Myb-related protein Hv33 OS=Hordeum vulgare OX=4513 GN=MYB2 PE=2 SV=3	--	--	myb-related protein Hv33-like [Setaria viridis]	molecular function: binding (GO:0005488);; cellular component: intracellular (GO:0005622);; cellular component: cellular anatomical entity (GO:0110165)
Sevir.9G103800.v4.1	Sevir.9G103800	15.8549	11.9656	16.7942	2.51939	2.30911	2.24357	1.59194e-17	-2.70993	down	--	--	Cellular Component: photosystem I (GO:0009522);; Biological Process: photosynthesis (GO:0015979);;	--	--	--	--	Photosystem I reaction centre subunit N (PSAN or PSI-N)	--	S	Function unknown	uncharacterized protein LOC101780113 [Setaria italica]	cellular component: intracellular (GO:0005622);; cellular component: protein-containing complex (GO:0032991);; cellular component: cellular anatomical entity (GO:0110165);; biological process: metabolic process (GO:0008152);; biological process: cellular process (GO:0009987)
Sevir.5G178000.v4.1	Sevir.5G178000	66.8606	52.1878	47.2777	26.9364	28.6306	25.1991	1.11216e-09	-1.1012	down	[O]	Posttranslational modification, protein turnover, chaperones	Molecular Function: serine-type endopeptidase activity (GO:0004252);;	K01358|1.2e-164|sita:101753532|K01358 ATP-dependent Clp protease, protease subunit [EC:3.4.21.92] | (RefSeq) ATP-dependent Clp protease proteolytic subunit 3, chloroplastic	--	[O]	Posttranslational modification, protein turnover, chaperones	Clp protease	ATP-dependent Clp protease proteolytic subunit 3, chloroplastic OS=Arabidopsis thaliana OX=3702 GN=CLPP3 PE=1 SV=1	O	Posttranslational modification, protein turnover, chaperones	ATP-dependent Clp protease proteolytic subunit 3, chloroplastic [Setaria italica]	biological process: metabolic process (GO:0008152);; molecular function: catalytic activity (GO:0003824)
Sevir.7G292500.v4.1	Sevir.7G292500	5.84908	6.30356	9.66057	17.2059	18.0185	18.1065	5.4075e-09	1.2362	up	[T]	Signal transduction mechanisms	Molecular Function: protein kinase activity (GO:0004672);; Molecular Function: ATP binding (GO:0005524);; Cellular Component: integral component of membrane (GO:0016021);;	K22911|9.7e-40|spen:107031166|K22911 thiamine phosphate phosphatase / amino-HMP aminohydrolase [EC:3.1.3.100 3.5.99.-] | (RefSeq) bifunctional TH2 protein, mitochondrial	Thiamine metabolism (ko00730)	--	--	Leucine rich repeat	Leucine-rich repeat receptor-like tyrosine-protein kinase PXC3 OS=Arabidopsis thaliana OX=3702 GN=PXC3 PE=2 SV=1	T	Signal transduction mechanisms	leucine-rich repeat receptor-like tyrosine-protein kinase PXC3 [Setaria viridis]	biological process: metabolic process (GO:0008152);; biological process: cellular process (GO:0009987);; molecular function: catalytic activity (GO:0003824);; molecular function: binding (GO:0005488);; cellular component: cellular anatomical entity (GO:0110165)
Sevir.3G207400.v4.1	Sevir.3G207400	3.94429	1.94054	4.35672	11.606	11.293	12.3041	3.8176e-08	1.72491	up	[T]	Signal transduction mechanisms	Molecular Function: protein serine/threonine kinase activity (GO:0004674);; Molecular Function: ATP binding (GO:0005524);; Cellular Component: integral component of membrane (GO:0016021);;	K13430|5.2e-62|mus:103999349|K13430 serine/threonine-protein kinase PBS1 [EC:2.7.11.1] | (RefSeq) serine/threonine-protein kinase CDL1-like	Plant-pathogen interaction (ko04626)	--	--	Protein kinase domain	Probable LRR receptor-like serine/threonine-protein kinase At1g06840 OS=Arabidopsis thaliana OX=3702 GN=At1g06840 PE=1 SV=2	T	Signal transduction mechanisms	probable LRR receptor-like serine/threonine-protein kinase At1g06840 isoform X1 [Setaria viridis]	biological process: metabolic process (GO:0008152);; biological process: cellular process (GO:0009987);; molecular function: catalytic activity (GO:0003824);; molecular function: binding (GO:0005488);; cellular component: cellular anatomical entity (GO:0110165)
Sevir.3G276700.v4.1	Sevir.3G276700	1.30775	0.576704	1.03171	4.87717	4.57925	4.10854	2.98994e-08	2.1507	up	[G]	Carbohydrate transport and metabolism	Molecular Function: hydrolase activity, hydrolyzing O-glycosyl compounds (GO:0004553);; Biological Process: carbohydrate metabolic process (GO:0005975);;	K01188|0.0e+00|sita:101765240|K01188 beta-glucosidase [EC:3.2.1.21] | (RefSeq) beta-glucosidase 22	Cyanoamino acid metabolism (ko00460);; Starch and sucrose metabolism (ko00500);; Phenylpropanoid biosynthesis (ko00940)	[G]	Carbohydrate transport and metabolism	Glycosyl hydrolase family 1	Beta-glucosidase 22 OS=Oryza sativa subsp. japonica OX=39947 GN=BGLU22 PE=2 SV=1	G	Carbohydrate transport and metabolism	beta-glucosidase 22-like [Setaria viridis]	molecular function: catalytic activity (GO:0003824);; biological process: metabolic process (GO:0008152)
Sevir.1G168500.v4.1	Sevir.1G168500	2.71865	0.227877	3.84705	13.3183	13.9735	13.0775	0.000678972	2.58493	up	[E]	Amino acid transport and metabolism	Molecular Function: aminopeptidase activity (GO:0004177);; Cellular Component: cytoplasm (GO:0005737);; Molecular Function: metalloexopeptidase activity (GO:0008235);; Molecular Function: manganese ion binding (GO:0030145);;	K01255|1.8e-290|sita:101768704|K01255 leucyl aminopeptidase [EC:3.4.11.1] | (RefSeq) leucine aminopeptidase 2, chloroplastic	Glutathione metabolism (ko00480)	[R]	General function prediction only	Cytosol aminopeptidase family, catalytic domain	Leucine aminopeptidase 2, chloroplastic OS=Oryza sativa subsp. japonica OX=39947 GN=Os02g0794700 PE=2 SV=1	E	Amino acid transport and metabolism	leucine aminopeptidase 2, chloroplastic-like isoform X1 [Setaria viridis]	biological process: metabolic process (GO:0008152);; molecular function: catalytic activity (GO:0003824);; cellular component: cellular anatomical entity (GO:0110165);; molecular function: binding (GO:0005488)
Sevir.1G036284.v4.1	Sevir.1G036284	7.583	31.7193	14.7766	69.9855	76.3156	80.6349	2.01356e-05	2.01122	up	--	--	Cellular Component: integral component of membrane (GO:0016021);;	--	--	--	--	--	--	--	--	hypothetical protein SEVIR_1G036284v2 [Setaria viridis]	cellular component: cellular anatomical entity (GO:0110165)
Sevir.8G226273.v4.1	Sevir.8G226273	5.46016	10.7306	5.78715	2.5275	2.46411	2.42619	2.46488e-07	-1.62251	down	[R]	General function prediction only	Biological Process: defense response (GO:0006952);; Molecular Function: ADP binding (GO:0043531);;	K15078|2.3e-71|tcc:18614561|K15078 structure-specific endonuclease subunit SLX1 [EC:3.6.1.-] | (RefSeq) putative disease resistance protein RGA3	--	[T]	Signal transduction mechanisms	NB-ARC domain	Putative disease resistance protein RGA1 OS=Solanum bulbocastanum OX=147425 GN=RGA1 PE=2 SV=2	T	Signal transduction mechanisms	putative disease resistance protein RGA1 [Setaria viridis]	biological process: response to stimulus (GO:0050896);; molecular function: binding (GO:0005488)
Sevir.9G350900.v4.1	Sevir.9G350900	3.66627	1.77504	3.15193	17.9403	23.8176	22.9763	1.45117e-17	2.84227	up	[O]	Posttranslational modification, protein turnover, chaperones	Molecular Function: protein binding (GO:0005515);;	K00799|7.6e-132|sita:101759868|K00799 glutathione S-transferase [EC:2.5.1.18] | (RefSeq) uncharacterized protein LOC101759868	Glutathione metabolism (ko00480)	[O]	Posttranslational modification, protein turnover, chaperones	Glutathione S-transferase, N-terminal domain	Probable glutathione S-transferase GSTU6 OS=Oryza sativa subsp. japonica OX=39947 GN=GSTU6 PE=2 SV=2	O	Posttranslational modification, protein turnover, chaperones	uncharacterized protein LOC117835634 [Setaria viridis]	molecular function: binding (GO:0005488)
Sevir.2G382500.v4.1	Sevir.2G382500	9.72915	10.6569	7.01846	1.35968	1.4378	1.73154	2.93136e-18	-2.64144	down	--	--	Molecular Function: peroxidase activity (GO:0004601);; Cellular Component: extracellular region (GO:0005576);; Biological Process: response to oxidative stress (GO:0006979);; Molecular Function: heme binding (GO:0020037);; Biological Process: hydrogen peroxide catabolic process (GO:0042744);; Molecular Function: metal ion binding (GO:0046872);;	K00430|9.4e-173|sita:101775750|K00430 peroxidase [EC:1.11.1.7] | (RefSeq) peroxidase 70	Phenylpropanoid biosynthesis (ko00940)	--	--	Peroxidase	Peroxidase 70 OS=Zea mays OX=4577 GN=PER70 PE=1 SV=1	Q	Secondary metabolites biosynthesis, transport and catabolism	peroxidase 70 [Setaria italica]	biological process: metabolic process (GO:0008152);; biological process: cellular process (GO:0009987);; biological process: response to stimulus (GO:0050896);; biological process: detoxification (GO:0098754);; molecular function: catalytic activity (GO:0003824);; molecular function: antioxidant activity (GO:0016209);; cellular component: cellular anatomical entity (GO:0110165);; molecular functi…
NewGene_5755	--	0	0	0	7.5699	8.27674	9.68897	1.43291e-16	10.4398	up	--	--	--	--	--	--	--	--	--	--	--	hypothetical protein SEVIR_2G229600v2 [Setaria viridis]	--
Sevir.7G124450.v4.1	Sevir.7G124450	27.5449	19.7701	22.6096	6.08557	5.66391	6.46783	1.90714e-39	-2.14977	down	--	--	Cellular Component: chloroplast (GO:0009507);; Molecular Function: zeaxanthin epoxidase [overall] activity (GO:0009540);; Biological Process: abscisic acid biosynthetic process (GO:0009688);; Cellular Component: membrane (GO:0016020);; Molecular Function: FAD binding (GO:0071949);;	K09838|4.0e-58|sita:101780465|K09838 zeaxanthin epoxidase [EC:1.14.15.21] | (RefSeq) zeaxanthin epoxidase, chloroplastic isoform X1	Carotenoid biosynthesis (ko00906)	[CR]	Energy production and conversion;; General function prediction only	NAD(P)-binding Rossmann-like domain	Zeaxanthin epoxidase, chloroplastic OS=Oryza sativa subsp. japonica OX=39947 GN=ZEP PE=2 SV=1	C	Energy production and conversion	hypothetical protein SETIT_7G116400v2 [Setaria italica]	cellular component: intracellular (GO:0005622);; cellular component: cellular anatomical entity (GO:0110165);; biological process: metabolic process (GO:0008152);; molecular function: catalytic activity (GO:0003824);; biological process: cellular process (GO:0009987);; molecular function: binding (GO:0005488)
Sevir.3G336600.v4.1	Sevir.3G336600	2.4831	0.95141	2.33809	5.06663	4.99833	5.14944	0.00491732	1.3342	up	--	--	--	--	--	--	--	--	--	--	--	uncharacterized protein LOC117847588 [Setaria viridis]	--
Sevir.7G142000.v4.1	Sevir.7G142000	14.3741	16.5628	12.7599	5.55166	5.29185	6.44994	1.44571e-16	-1.39502	down	[S]	Function unknown	Biological Process: lipid metabolic process (GO:0006629);; Molecular Function: phosphoric diester hydrolase activity (GO:0008081);;	K01126|2.4e-22|egr:104455739|K01126 glycerophosphoryl diester phosphodiesterase [EC:3.1.4.46] | (RefSeq) glycerophosphodiester phosphodiesterase GDPD6	Glycerophospholipid metabolism (ko00564)	[C]	Energy production and conversion	Glycerophosphoryl diester phosphodiesterase family	Glycerophosphodiester phosphodiesterase GDPDL4 OS=Arabidopsis thaliana OX=3702 GN=GDPDL4 PE=1 SV=1	C	Energy production and conversion	glycerophosphodiester phosphodiesterase GDPDL3-like [Setaria viridis]	biological process: metabolic process (GO:0008152);; molecular function: catalytic activity (GO:0003824)
Sevir.9G043300.v4.1	Sevir.9G043300	7.63735	10.9622	4.67503	0.73276	0.77138	0.544568	5.56483e-18	-3.56217	down	[G]	Carbohydrate transport and metabolism	Molecular Function: polygalacturonase activity (GO:0004650);; Cellular Component: extracellular region (GO:0005576);; Biological Process: carbohydrate metabolic process (GO:0005975);; Cellular Component: integral component of membrane (GO:0016021);; Biological Process: cell wall organization (GO:0071555);;	K01184|2.0e-305|sita:101766757|K01184 polygalacturonase [EC:3.2.1.15] | (RefSeq) polygalacturonase ADPG1	Pentose and glucuronate interconversions (ko00040)	--	--	Glycosyl hydrolases family 28	Polygalacturonase OS=Actinidia deliciosa OX=3627 PE=2 SV=1	G	Carbohydrate transport and metabolism	polygalacturonase ADPG1-like [Setaria viridis]	molecular function: catalytic activity (GO:0003824);; cellular component: cellular anatomical entity (GO:0110165);; biological process: metabolic process (GO:0008152);; biological process: cellular process (GO:0009987)
Sevir.9G508400.v4.1	Sevir.9G508400	37.922	39.1774	29.1574	9.7681	10.2121	9.73558	1.7059e-33	-1.8965	down	--	--	Cellular Component: cytoplasm (GO:0005737);; Biological Process: receptor-mediated endocytosis (GO:0006898);; Molecular Function: clathrin binding (GO:0030276);; Cellular Component: vesicle (GO:0031982);; Cellular Component: intracellular membrane-bounded organelle (GO:0043231);; Biological Process: clathrin coat disassembly (GO:0072318);; Biological Process: clathrin-dependent endocytosis (GO:00…	--	--	[R]	General function prediction only	--	J domain-containing protein required for chloroplast accumulation response 1 OS=Arabidopsis thaliana OX=3702 GN=JAC1 PE=1 SV=1	J	Translation, ribosomal structure and biogenesis	J domain-containing protein required for chloroplast accumulation response 1 [Setaria italica]	cellular component: cellular anatomical entity (GO:0110165);; biological process: cellular process (GO:0009987);; biological process: localization (GO:0051179);; molecular function: binding (GO:0005488);; cellular component: intracellular (GO:0005622)
Sevir.3G241900.v4.1	Sevir.3G241900	10.0254	17.1404	12.1125	1.76325	3.45717	2.62529	1.15763e-12	-2.39407	down	--	--	Cellular Component: integral component of membrane (GO:0016021);;	K14209|5.3e-10|mus:103977116|K14209 solute carrier family 36 (proton-coupled amino acid transporter) | (RefSeq) amino acid transporter ANTL2-like	--	[E]	Amino acid transport and metabolism	Transmembrane amino acid transporter protein	Amino acid permease 3 OS=Arabidopsis thaliana OX=3702 GN=AAP3 PE=1 SV=2	E	Amino acid transport and metabolism	amino acid permease 3-like [Setaria viridis]	cellular component: cellular anatomical entity (GO:0110165)
Sevir.7G288500.v4.1	Sevir.7G288500	2.78177	2.29843	5.21557	14.0124	12.916	14.4571	9.25036e-09	1.951	up	[E]	Amino acid transport and metabolism	Molecular Function: serine-type carboxypeptidase activity (GO:0004185);;	K16297|1.7e-287|sita:101754018|K16297 serine carboxypeptidase-like clade II [EC:3.4.16.-] | (RefSeq) serine carboxypeptidase-like 42	--	[OE]	Posttranslational modification, protein turnover, chaperones;; Amino acid transport and metabolism	Serine carboxypeptidase	Serine carboxypeptidase-like 42 OS=Arabidopsis thaliana OX=3702 GN=SCPL42 PE=2 SV=1	O	Posttranslational modification, protein turnover, chaperones	serine carboxypeptidase-like 42 [Setaria viridis]	biological process: metabolic process (GO:0008152);; molecular function: catalytic activity (GO:0003824)
Sevir.9G523800.v4.1	Sevir.9G523800	1.4964	0.937741	1.938	4.20353	2.88073	3.4488	0.00468728	1.20805	up	[T]	Signal transduction mechanisms	Molecular Function: protein kinase activity (GO:0004672);; Molecular Function: ATP binding (GO:0005524);;	K00924|3.4e-90|ath:AT3G55450|K00924 kinase [EC:2.7.1.-] | (RefSeq) PBL1; PBS1-like 1	--	[T]	Signal transduction mechanisms	Protein tyrosine and serine/threonine kinase	Serine/threonine-protein kinase RIPK OS=Arabidopsis thaliana OX=3702 GN=RIPK PE=1 SV=1	T	Signal transduction mechanisms	serine/threonine-protein kinase RIPK [Setaria italica]	biological process: metabolic process (GO:0008152);; biological process: cellular process (GO:0009987);; molecular function: catalytic activity (GO:0003824);; molecular function: binding (GO:0005488)
Sevir.9G569900.v4.1	Sevir.9G569900	30.4575	24.4511	18.9586	9.44524	10.1618	10.0718	2.83558e-09	-1.37656	down	[E]	Amino acid transport and metabolism	Molecular Function: 4-hydroxy-tetrahydrodipicolinate reductase (GO:0008839);; Biological Process: lysine biosynthetic process via diaminopimelate (GO:0009089);;	K16908|4.5e-165|sita:101767056|K16908 chloroplast NAD(P)H dehydrogenase [EC:1.6.99.-] | (RefSeq) dihydrodipicolinate reductase-like protein CRR1, chloroplastic	--	--	--	Dihydrodipicolinate reductase, N-terminus	Dihydrodipicolinate reductase-like protein CRR1, chloroplastic OS=Arabidopsis thaliana OX=3702 GN=DAPB3 PE=2 SV=1	E	Amino acid transport and metabolism	hypothetical protein SEVIR_9G569900v2 [Setaria viridis]	biological process: metabolic process (GO:0008152);; molecular function: catalytic activity (GO:0003824);; biological process: cellular process (GO:0009987)
Sevir.9G194400.v4.1	Sevir.9G194400	14.3293	8.31731	8.99851	36.0851	31.7334	32.0108	1.27778e-07	1.59041	up	--	--	Biological Process: response to auxin (GO:0009733);;	K14488|1.9e-57|sita:101773488|K14488 SAUR family protein | (RefSeq) auxin-responsive protein SAUR32	Plant hormone signal transduction (ko04075)	--	--	Auxin responsive protein	Auxin-responsive protein SAUR36 OS=Arabidopsis thaliana OX=3702 GN=SAUR36 PE=2 SV=1	S	Function unknown	auxin-responsive protein SAUR32-like [Setaria viridis]	biological process: response to stimulus (GO:0050896)
Sevir.7G117400.v4.1	Sevir.7G117400	10.2328	13.5948	12.4117	4.87108	4.38602	5.41026	1.97392e-10	-1.35746	down	[O]	Posttranslational modification, protein turnover, chaperones	Molecular Function: protein binding (GO:0005515);;	K03354|5.5e-88|smo:SELMODRAFT_441208|K03354 anaphase-promoting complex subunit 7 | (RefSeq) hypothetical protein	Ubiquitin mediated proteolysis (ko04120)	--	--	Glutathione S-transferase, N-terminal domain	--	O	Posttranslational modification, protein turnover, chaperones	uncharacterized protein LOC117863359 [Setaria viridis]	molecular function: binding (GO:0005488)
Sevir.5G273300.v4.1	Sevir.5G273300	100.383	93.2503	75.3649	16.7611	17.3016	17.0836	2.82532e-53	-2.45397	down	[J]	Translation, ribosomal structure and biogenesis	Molecular Function: RNA binding (GO:0003723);; Molecular Function: structural constituent of ribosome (GO:0003735);; Cellular Component: ribosome (GO:0005840);; Biological Process: translation (GO:0006412);;	K02968|6.7e-94|sita:101776512|K02968 small subunit ribosomal protein S20 | (RefSeq) 30S ribosomal protein S20, chloroplastic	Ribosome (ko03010)	--	--	Ribosomal protein S20	30S ribosomal protein S20, chloroplastic OS=Spinacia oleracea OX=3562 GN=RPS20 PE=1 SV=2	J	Translation, ribosomal structure and biogenesis	30S ribosomal protein S20, chloroplastic [Setaria italica]	molecular function: binding (GO:0005488);; molecular function: structural molecule activity (GO:0005198);; cellular component: intracellular (GO:0005622);; cellular component: cellular anatomical entity (GO:0110165);; biological process: metabolic process (GO:0008152);; biological process: cellular process (GO:0009987)
Sevir.6G230566.v4.1	Sevir.6G230566	1.06431	1.22271	1.19213	5.11116	5.23153	4.99191	7.96231e-06	2.03522	up	--	--	--	--	--	--	--	--	--	--	--	hypothetical protein SEVIR_6G230566v2 [Setaria viridis]	--
Sevir.2G309000.v4.1	Sevir.2G309000	1.26025	1.03861	1.36174	6.61654	7.83167	6.58579	2.14443e-25	2.43976	up	[V]	Defense mechanisms	Molecular Function: antiporter activity (GO:0015297);; Cellular Component: integral component of membrane (GO:0016021);; Molecular Function: xenobiotic transmembrane transporter activity (GO:0042910);;	K20456|2.4e-86|smo:SELMODRAFT_417928|K20456 oxysterol-binding protein 1 | (RefSeq) hypothetical protein	--	[R]	General function prediction only	MatE	Protein DETOXIFICATION 45, chloroplastic OS=Arabidopsis thaliana OX=3702 GN=DTX45 PE=2 SV=2	V	Defense mechanisms	protein DETOXIFICATION 45, chloroplastic [Setaria italica]	biological process: cellular process (GO:0009987);; biological process: localization (GO:0051179);; molecular function: transporter activity (GO:0005215);; cellular component: cellular anatomical entity (GO:0110165)
Sevir.2G164700.v4.1	Sevir.2G164700	1.63588	0.541436	1.52691	3.4298	3.91357	5.4111	0.00220344	1.70678	up	[T]	Signal transduction mechanisms	Molecular Function: MAP kinase activity (GO:0004707);; Molecular Function: ATP binding (GO:0005524);; Cellular Component: nucleus (GO:0005634);; Cellular Component: cytoplasm (GO:0005737);; Biological Process: regulation of gene expression (GO:0010468);; Biological Process: intracellular signal transduction (GO:0035556);;	K08818|6.0e-180|sita:101763856|K08818 cell division cycle 2-like [EC:2.7.11.22] | (RefSeq) putative cyclin-dependent kinase F-2	--	[R]	General function prediction only	Protein kinase domain	Putative cyclin-dependent kinase F-2 OS=Oryza sativa subsp. japonica OX=39947 GN=CDKF-2 PE=3 SV=1	T	Signal transduction mechanisms	putative cyclin-dependent kinase F-2 [Setaria italica]	biological process: metabolic process (GO:0008152);; biological process: cellular process (GO:0009987);; molecular function: catalytic activity (GO:0003824);; molecular function: binding (GO:0005488);; cellular component: intracellular (GO:0005622);; cellular component: cellular anatomical entity (GO:0110165);; biological process: biological regulation (GO:0065007);; biological process: signaling…
Sevir.2G434100.v4.1	Sevir.2G434100	12.8938	13.5818	12.397	3.80784	2.55743	3.92778	8.96266e-19	-1.93457	down	[E]	Amino acid transport and metabolism	Biological Process: amino acid transmembrane transport (GO:0003333);; Cellular Component: integral component of membrane (GO:0016021);;	K03834|1.5e-256|sita:101780473|K03834 tyrosine-specific transport protein | (RefSeq) uncharacterized protein LOC101780473 isoform X1	--	--	--	Tryptophan/tyrosine permease family	--	E	Amino acid transport and metabolism	tyrosine-specific transport protein-like isoform X1 [Setaria viridis]	biological process: cellular process (GO:0009987);; biological process: localization (GO:0051179);; cellular component: cellular anatomical entity (GO:0110165)
Sevir.6G013700.v4.1	Sevir.6G013700	3.66113	3.11935	4.97952	0.158453	0.459024	0.362321	1.0769e-10	-3.60464	down	[G]	Carbohydrate transport and metabolism	Molecular Function: hydrolase activity, hydrolyzing O-glycosyl compounds (GO:0004553);; Cellular Component: cell wall (GO:0005618);; Biological Process: xyloglucan metabolic process (GO:0010411);; Molecular Function: xyloglucan:xyloglucosyl transferase activity (GO:0016762);; Biological Process: cell wall biogenesis (GO:0042546);; Cellular Component: apoplast (GO:0048046);; Biological Process: ce…	K08235|4.4e-163|sita:101786626|K08235 xyloglucan:xyloglucosyl transferase [EC:2.4.1.207] | (RefSeq) xyloglucan endotransglycosylase/hydrolase protein 8	--	--	--	Glycosyl hydrolases family 16	Xyloglucan endotransglycosylase/hydrolase protein 8 OS=Oryza sativa subsp. japonica OX=39947 GN=XTH8 PE=1 SV=1	G	Carbohydrate transport and metabolism	xyloglucan endotransglycosylase/hydrolase protein 8-like [Setaria viridis]	molecular function: catalytic activity (GO:0003824);; cellular component: cellular anatomical entity (GO:0110165);; biological process: metabolic process (GO:0008152);; biological process: cellular process (GO:0009987)
Sevir.4G084400.v4.1	Sevir.4G084400	2.05313	1.00565	0.281271	12.8008	15.2369	14.234	3.47621e-08	3.50544	up	--	--	Cellular Component: integral component of membrane (GO:0016021);;	--	--	--	--	--	--	--	--	uncharacterized protein LOC117853333 [Setaria viridis]	cellular component: cellular anatomical entity (GO:0110165)
Sevir.8G080400.v4.1	Sevir.8G080400	2.85341	3.29646	7.69573	9.92675	11.2076	10.2725	0.00963	1.13702	up	--	--	Molecular Function: hydrolase activity, hydrolyzing O-glycosyl compounds (GO:0004553);; Biological Process: carbohydrate metabolic process (GO:0005975);;	K19891|3.5e-61|smo:SELMODRAFT_87871|K19891 glucan endo-1,3-beta-glucosidase 1/2/3 [EC:3.2.1.39] | (RefSeq) hypothetical protein	Starch and sucrose metabolism (ko00500)	--	--	Glycosyl hydrolases family 17	Glucan endo-1,3-beta-glucosidase 7 OS=Arabidopsis thaliana OX=3702 GN=At4g34480 PE=1 SV=2	G	Carbohydrate transport and metabolism	glucan endo-1,3-beta-glucosidase 7-like [Setaria viridis]	molecular function: catalytic activity (GO:0003824);; biological process: metabolic process (GO:0008152)
NewGene_5939	--	0	0	0	1.72433	1.51032	1.7166	1.3332e-11	9.0237	up	--	--	Molecular Function: transferase activity, transferring acyl groups other than amino-acyl groups (GO:0016747);;	K19861|2.36e-155|pda:103699757|K19861 benzyl alcohol O-benzoyltransferase [EC:2.3.1.196 2.3.1.232] | (RefSeq) benzyl alcohol O-benzoyltransferase-like	--	--	--	Transferase family	Benzyl alcohol O-benzoyltransferase OS=Clarkia breweri OX=36903 PE=1 SV=1	S	Function unknown	LOW QUALITY PROTEIN: hypothetical protein SETIT_2G256400v2 [Setaria italica]	molecular function: catalytic activity (GO:0003824)
Sevir.5G146100.v4.1	Sevir.5G146100	1.9295	1.03709	2.4884	4.30607	5.32657	5.22897	0.000449791	1.38677	up	[E]	Amino acid transport and metabolism	Cellular Component: integral component of membrane (GO:0016021);; Molecular Function: transmembrane transporter activity (GO:0022857);;	K03294|1.4e-193|egu:105046703|K03294 basic amino acid/polyamine antiporter, APA family | (RefSeq) cationic amino acid transporter 1-like	--	[E]	Amino acid transport and metabolism	Amino acid permease	Cationic amino acid transporter 5 OS=Arabidopsis thaliana OX=3702 GN=CAT5 PE=1 SV=1	E	Amino acid transport and metabolism	cationic amino acid transporter 5-like [Setaria viridis]	cellular component: cellular anatomical entity (GO:0110165);; molecular function: transporter activity (GO:0005215)
Sevir.3G161400.v4.1	Sevir.3G161400	5.18927	2.34311	7.09552	14.3937	12.1786	13.7804	0.00127783	1.39681	up	--	--	Biological Process: phospholipid metabolic process (GO:0006644);; Molecular Function: phosphatidate phosphatase activity (GO:0008195);; Cellular Component: integral component of membrane (GO:0016021);;	K18693|1.2e-188|sita:101782102|K18693 diacylglycerol diphosphate phosphatase / phosphatidate phosphatase [EC:3.1.3.81 3.1.3.4] | (RefSeq) lipid phosphate phosphatase 2	Glycerolipid metabolism (ko00561);; Glycerophospholipid metabolism (ko00564)	[I]	Lipid transport and metabolism	PAP2 superfamily	Lipid phosphate phosphatase 2 OS=Arabidopsis thaliana OX=3702 GN=LPP2 PE=2 SV=1	I	Lipid transport and metabolism	lipid phosphate phosphatase 2-like isoform X1 [Setaria viridis]	biological process: metabolic process (GO:0008152);; biological process: cellular process (GO:0009987);; molecular function: catalytic activity (GO:0003824);; cellular component: cellular anatomical entity (GO:0110165)
Sevir.4G089901.v4.1	Sevir.4G089901	3.54379	4.11272	3.95202	0.514202	0.497076	0.166249	2.94673e-10	-3.3349	down	--	--	--	K00020|1.4e-14|mtr:MTR_8g088900|K00020 3-hydroxyisobutyrate dehydrogenase [EC:1.1.1.31] | (RefSeq) 6-phosphogluconate dehydrogenase-like protein	Valine, leucine and isoleucine degradation (ko00280)	--	--	Phosphate-induced protein 1 conserved region	Protein EXORDIUM-like 2 OS=Arabidopsis thaliana OX=3702 GN=EXL2 PE=2 SV=1	L	Replication, recombination and repair	protein EXORDIUM-like 2 [Setaria viridis]	--
NewGene_6219	--	7.93478	13.212	15.5849	1.3621	2.32099	2.74323	7.53983e-10	-2.56062	down	--	--	--	--	--	--	--	--	--	--	--	hypothetical protein SEVIR_1G078084v2 [Setaria viridis]	--
Sevir.1G348100.v4.1	Sevir.1G348100	129.817	121.785	103.759	40.6712	41.5195	43.3206	5.83551e-36	-1.56037	down	[O]	Posttranslational modification, protein turnover, chaperones	Molecular Function: ATP binding (GO:0005524);; Cellular Component: mitochondrial matrix (GO:0005759);; Cellular Component: chloroplast (GO:0009507);; Cellular Component: plastid (GO:0009536);; Molecular Function: metal ion binding (GO:0046872);; Molecular Function: transition metal ion binding (GO:0046914);; Molecular Function: unfolded protein binding (GO:0051082);; Biological Process: chaperone…	K04078|1.7e-132|sita:101782599|K04078 chaperonin GroES | (RefSeq) 20 kDa chaperonin, chloroplastic	--	[O]	Posttranslational modification, protein turnover, chaperones	Chaperonin 10 Kd subunit	20 kDa chaperonin, chloroplastic OS=Arabidopsis thaliana OX=3702 GN=CPN20 PE=1 SV=2	O	Posttranslational modification, protein turnover, chaperones	20 kDa chaperonin, chloroplastic [Setaria italica]	molecular function: binding (GO:0005488);; cellular component: intracellular (GO:0005622);; cellular component: cellular anatomical entity (GO:0110165);; biological process: cellular process (GO:0009987);; biological process: biological regulation (GO:0065007)
Sevir.9G121400.v4.1	Sevir.9G121400	17.6867	8.83895	21.3804	40.3288	43.7075	40.5612	7.07649e-05	1.32186	up	[Q]	Secondary metabolites biosynthesis, transport and catabolism	Molecular Function: molecular_function (GO:0003674);; Molecular Function: catalytic activity (GO:0003824);; Cellular Component: cellular_component (GO:0005575);; Cellular Component: obsolete cell (GO:0005623);; Cellular Component: plasma membrane (GO:0005886);; Biological Process: biological_process (GO:0008150);; Biological Process: metabolic process (GO:0008152);; Cellular Component: membrane (…	K00477|5.9e-160|sita:101769463|K00477 phytanoyl-CoA hydroxylase [EC:1.14.11.18] | (RefSeq) phytanoyl-CoA dioxygenase 1	Peroxisome (ko04146)	[I]	Lipid transport and metabolism	Phytanoyl-CoA dioxygenase (PhyH)	Phytanoyl-CoA dioxygenase 1 OS=Oryza sativa subsp. japonica OX=39947 GN=Os03g0708100 PE=2 SV=1	I	Lipid transport and metabolism	phytanoyl-CoA dioxygenase 1-like [Setaria viridis]	molecular function: catalytic activity (GO:0003824);; cellular component: cellular anatomical entity (GO:0110165);; biological process: metabolic process (GO:0008152)
Sevir.7G110300.v4.1	Sevir.7G110300	3.27949	0.907964	5.10194	11.1502	10.9368	11.4767	0.0015865	1.79558	up	[E]	Amino acid transport and metabolism	Biological Process: amino acid transport (GO:0006865);; Cellular Component: integral component of membrane (GO:0016021);; Molecular Function: transmembrane transporter activity (GO:0022857);;	K19564|2.5e-50|qsu:111984493|K19564 choline transport protein | (RefSeq) choline transport protein-like	--	[E]	Amino acid transport and metabolism	Amino acid permease	Amino-acid permease BAT1 homolog OS=Oryza sativa subsp. japonica OX=39947 GN=BAT1 PE=2 SV=1	E	Amino acid transport and metabolism	amino-acid permease BAT1 homolog [Setaria viridis]	biological process: localization (GO:0051179);; cellular component: cellular anatomical entity (GO:0110165);; molecular function: transporter activity (GO:0005215)
Sevir.5G307900.v4.1	Sevir.5G307900	0.329258	0.173879	0.283856	3.00539	2.79873	2.74653	8.21131e-18	3.29316	up	[E]	Amino acid transport and metabolism	Molecular Function: catalytic activity (GO:0003824);;	--	--	[R]	General function prediction only	Aminotransferase class-V	--	J	Translation, ribosomal structure and biogenesis	probable cysteine desulfurase [Setaria viridis]	molecular function: catalytic activity (GO:0003824)
Sevir.3G199700.v4.1	Sevir.3G199700	145.136	152.669	124.624	39.7628	43.4305	45.7163	5.66226e-55	-1.77054	down	[H]	Coenzyme transport and metabolism	Molecular Function: transaminase activity (GO:0008483);; Molecular Function: pyridoxal phosphate binding (GO:0030170);; Biological Process: tetrapyrrole biosynthetic process (GO:0033014);; Molecular Function: glutamate-1-semialdehyde 2,1-aminomutase activity (GO:0042286);;	K01845|1.9e-267|sita:101775096|K01845 glutamate-1-semialdehyde 2,1-aminomutase [EC:5.4.3.8] | (RefSeq) glutamate-1-semialdehyde 2,1-aminomutase, chloroplastic	Porphyrin and chlorophyll metabolism (ko00860)	[E]	Amino acid transport and metabolism	Aminotransferase class-III	Glutamate-1-semialdehyde 2,1-aminomutase, chloroplastic OS=Oryza sativa subsp. japonica OX=39947 GN=GSA PE=2 SV=1	E	Amino acid transport and metabolism	glutamate-1-semialdehyde 2,1-aminomutase, chloroplastic [Setaria viridis]	molecular function: catalytic activity (GO:0003824);; molecular function: binding (GO:0005488);; biological process: metabolic process (GO:0008152);; biological process: cellular process (GO:0009987)
Sevir.7G293700.v4.1	Sevir.7G293700	85.961	45.2855	97.6241	178.907	183.108	150.323	0.000379412	1.10517	up	[K]	Transcription	Molecular Function: DNA binding (GO:0003677);; Molecular Function: DNA-directed 5'-3' RNA polymerase activity (GO:0003899);; Cellular Component: RNA polymerase II, core complex (GO:0005665);; Cellular Component: RNA polymerase III complex (GO:0005666);; Cellular Component: RNA polymerase I complex (GO:0005736);; Biological Process: transcription by RNA polymerase I (GO:0006360);; Biological Proce…	K03007|6.5e-34|dosa:Os11t0194800-01|K03007 DNA-directed RNA polymerases I, II, and III subunit RPABC5 | (RefSeq) Os11g0194800; Similar to DNA-directed RNA polymerase II 7.6 kDa polypeptide (EC 2.7.7.6) (RPB10) (RPB7.6).	RNA polymerase (ko03020)	[K]	Transcription	RNA polymerases N / 8 kDa subunit	DNA-directed RNA polymerases II, IV and V subunit 10 OS=Arabidopsis thaliana OX=3702 GN=NRPB10 PE=1 SV=1	K	Transcription	hypothetical protein SETIT_7G283200v2 [Setaria italica]	molecular function: binding (GO:0005488);; molecular function: catalytic activity (GO:0003824);; cellular component: intracellular (GO:0005622);; cellular component: protein-containing complex (GO:0032991);; cellular component: cellular anatomical entity (GO:0110165);; biological process: metabolic process (GO:0008152);; biological process: cellular process (GO:0009987)
Sevir.2G385500.v4.1	Sevir.2G385500	2.3362	1.91759	1.54246	0.978428	0.968739	0.938087	0.000887171	-1.06553	down	--	--	Molecular Function: molecular_function (GO:0003674);; Molecular Function: nucleic acid binding (GO:0003676);; Molecular Function: RNA binding (GO:0003723);; Molecular Function: catalytic activity (GO:0003824);; Molecular Function: nuclease activity (GO:0004518);; Molecular Function: endonuclease activity (GO:0004519);; Molecular Function: binding (GO:0005488);; Cellular Component: cellular_compon…	K17710|3.0e-18|pda:103701530|K17710 pentatricopeptide repeat domain-containing protein 1 | (RefSeq) pentatricopeptide repeat-containing protein At2g18940, chloroplastic	--	[R]	General function prediction only	PPR repeat family	Pentatricopeptide repeat-containing protein At2g18940, chloroplastic OS=Arabidopsis thaliana OX=3702 GN=At2g18940 PE=2 SV=1	S	Function unknown	pentatricopeptide repeat-containing protein At5g02860 [Setaria italica]	molecular function: binding (GO:0005488);; molecular function: catalytic activity (GO:0003824);; biological process: metabolic process (GO:0008152);; biological process: cellular process (GO:0009987);; cellular component: intracellular (GO:0005622);; cellular component: cellular anatomical entity (GO:0110165)
Sevir.2G334800.v4.1	Sevir.2G334800	1.51256	0.542951	0.346861	12.6475	10.9872	11.7181	1.7808e-12	3.80055	up	[Q]	Secondary metabolites biosynthesis, transport and catabolism	Biological Process: biosynthetic process (GO:0009058);; Molecular Function: transferase activity, transferring acyl groups other than amino-acyl groups (GO:0016747);;	K17212|9.0e-237|sita:101760477|K17212 bisdemethoxycurcumin synthase [EC:2.3.1.211] | (RefSeq) bisdemethoxycurcumin synthase	Stilbenoid, diarylheptanoid and gingerol biosynthesis (ko00945)	--	--	Chalcone and stilbene synthases, N-terminal domain	Bisdemethoxycurcumin synthase OS=Oryza sativa subsp. japonica OX=39947 GN=Os07g0271500 PE=1 SV=2	H	Coenzyme transport and metabolism	bisdemethoxycurcumin synthase-like [Setaria viridis]	biological process: metabolic process (GO:0008152);; molecular function: catalytic activity (GO:0003824)
Sevir.5G432100.v4.1	Sevir.5G432100	2.7519	4.56309	4.54109	20.6745	20.4104	20.6492	4.98691e-17	2.31439	up	--	--	Molecular Function: cysteine-type endopeptidase inhibitor activity (GO:0004869);;	K13899|1.9e-33|bdi:100838370|K13899 cystatin-C | (RefSeq) cysteine proteinase inhibitor 4	--	--	--	Aspartic acid proteinase inhibitor	Cysteine proteinase inhibitor 4 OS=Oryza sativa subsp. japonica OX=39947 GN=Os01g0915200 PE=2 SV=1	G	Carbohydrate transport and metabolism	cysteine proteinase inhibitor 4-like [Setaria viridis]	biological process: biological regulation (GO:0065007);; molecular function: molecular function regulator (GO:0098772)
Sevir.1G079600.v4.1	Sevir.1G079600	27.671	34.4937	34.6163	7.75325	8.26746	7.00811	1.08431e-41	-2.12581	down	[GM]	Carbohydrate transport and metabolism;; Cell wall/membrane/envelope biogenesis	Biological Process: carbohydrate metabolic process (GO:0005975);; Molecular Function: isomerase activity (GO:0016853);; Molecular Function: carbohydrate derivative binding (GO:0097367);; Biological Process: carbohydrate derivative metabolic process (GO:1901135);;	K06041|3.0e-193|sita:101786481|K06041 arabinose-5-phosphate isomerase [EC:5.3.1.13] | (RefSeq) probable arabinose 5-phosphate isomerase	--	--	--	CBS domain	Probable arabinose 5-phosphate isomerase OS=Arabidopsis thaliana OX=3702 GN=SETH3 PE=2 SV=1	M	Cell wall/membrane/envelope biogenesis	probable arabinose 5-phosphate isomerase [Setaria viridis]	biological process: metabolic process (GO:0008152);; molecular function: catalytic activity (GO:0003824);; molecular function: binding (GO:0005488)
Sevir.7G197500.v4.1	Sevir.7G197500	38.1038	42.3775	39.4169	7.11663	8.68866	8.90011	6.56874e-57	-2.33506	down	--	--	Molecular Function: molecular_function (GO:0003674);; Molecular Function: binding (GO:0005488);; Molecular Function: protein binding (GO:0005515);; Cellular Component: cellular_component (GO:0005575);; Cellular Component: intracellular (GO:0005622);; Cellular Component: obsolete cell (GO:0005623);; Cellular Component: cytoplasm (GO:0005737);; Biological Process: movement of cell or subcellular co…	K23538|7.8e-149|sita:101754264|K23538 ELMO domain-containing protein | (RefSeq) LOW QUALITY PROTEIN: uncharacterized protein LOC101754264	--	[S]	Function unknown	ELMO/CED-12 family	--	S	Function unknown	hypothetical protein SETIT_2G157700v2 [Setaria italica]	molecular function: binding (GO:0005488);; cellular component: intracellular (GO:0005622);; cellular component: cellular anatomical entity (GO:0110165);; biological process: cellular process (GO:0009987);; biological process: biological regulation (GO:0065007);; biological process: developmental process (GO:0032502);; biological process: intraspecies interaction between organisms (GO:0051703);; b…
Sevir.2G123300.v4.1	Sevir.2G123300	941.952	981.095	973.096	207.74	224.282	209.792	0	-2.23076	down	--	--	Cellular Component: photosystem I reaction center (GO:0009538);; Biological Process: photosynthesis (GO:0015979);;	K02693|2.0e-92|sita:101767783|K02693 photosystem I subunit IV | (RefSeq) photosystem I reaction center subunit IV, chloroplastic	Photosynthesis (ko00195)	--	--	Photosystem I reaction centre subunit IV / PsaE	Photosystem I reaction center subunit IV, chloroplastic OS=Hordeum vulgare OX=4513 GN=PSAE PE=1 SV=2	S	Function unknown	photosystem I reaction center subunit IV, chloroplastic [Setaria italica]	cellular component: protein-containing complex (GO:0032991);; cellular component: cellular anatomical entity (GO:0110165);; biological process: metabolic process (GO:0008152);; biological process: cellular process (GO:0009987)
Sevir.5G070900.v4.1	Sevir.5G070900	17.3908	18.1196	25.1198	9.68469	10.7243	10.2133	2.07823e-07	-1.03847	down	[T]	Signal transduction mechanisms	Molecular Function: protein kinase activity (GO:0004672);; Molecular Function: ATP binding (GO:0005524);;	K01968|3.9e-53|tcc:18613295|K01968 3-methylcrotonyl-CoA carboxylase alpha subunit [EC:6.4.1.4] | (RefSeq) methylcrotonoyl-CoA carboxylase subunit alpha, mitochondrial	Valine, leucine and isoleucine degradation (ko00280)	[T]	Signal transduction mechanisms	Protein tyrosine and serine/threonine kinase	Serine/threonine/tyrosine-protein kinase HT1 OS=Arabidopsis thaliana OX=3702 GN=HT1 PE=1 SV=1	T	Signal transduction mechanisms	serine/threonine/tyrosine-protein kinase HT1-like [Setaria viridis]	biological process: metabolic process (GO:0008152);; biological process: cellular process (GO:0009987);; molecular function: catalytic activity (GO:0003824);; molecular function: binding (GO:0005488)
Sevir.8G057000.v4.1	Sevir.8G057000	9.40029	8.25887	7.27871	51.082	54.0774	52.3536	1.03435e-91	2.5985	up	[T]	Signal transduction mechanisms	Molecular Function: ATP binding (GO:0005524);; Cellular Component: integral component of membrane (GO:0016021);; Molecular Function: ATPase activity (GO:0016887);;	K05681|7.3e-153|cam:101507224|K05681 ATP-binding cassette, subfamily G (WHITE), member 2 | (RefSeq) ABC transporter G family member 9	ABC transporters (ko02010)	[Q]	Secondary metabolites biosynthesis, transport and catabolism	ABC-2 type transporter	ABC transporter G family member 25 OS=Arabidopsis thaliana OX=3702 GN=ABCG25 PE=1 SV=1	Q	Secondary metabolites biosynthesis, transport and catabolism	ABC transporter G family member 25 [Setaria viridis]	molecular function: binding (GO:0005488);; cellular component: cellular anatomical entity (GO:0110165);; molecular function: catalytic activity (GO:0003824)
Sevir.6G087800.v4.1	Sevir.6G087800	4.50537	8.41665	5.14973	0.656752	0.511486	0.507207	1.54893e-14	-3.44315	down	--	--	--	K17911|1.0e-39|han:110903427|K17911 beta-carotene isomerase [EC:5.2.1.14] | (RefSeq) beta-carotene isomerase D27, chloroplastic-like	Carotenoid biosynthesis (ko00906)	--	--	Domain of unknown function (DUF4033)	Beta-carotene isomerase D27, chloroplastic OS=Oryza sativa subsp. japonica OX=39947 GN=D27 PE=1 SV=1	S	Function unknown	beta-carotene isomerase D27, chloroplastic [Setaria viridis]	--
Sevir.9G540700.v4.1	Sevir.9G540700	5.55394	1.8943	2.92247	13.6664	13.6932	12.9137	9.13101e-06	1.88872	up	[HC]	Coenzyme transport and metabolism;; Energy production and conversion	Molecular Function: FAD binding (GO:0071949);;	K09838|3.1e-19|nsy:104218557|K09838 zeaxanthin epoxidase [EC:1.14.15.21] | (RefSeq) zeaxanthin epoxidase, chloroplastic	Carotenoid biosynthesis (ko00906)	[CR]	Energy production and conversion;; General function prediction only	FAD binding domain	Monooxygenase 2 OS=Arabidopsis thaliana OX=3702 GN=MO2 PE=2 SV=1	C	Energy production and conversion	monooxygenase 2-like [Setaria viridis]	molecular function: binding (GO:0005488)
Sevir.5G227300.v4.1	Sevir.5G227300	39.9026	48.2913	40.2648	15.9197	16.2504	15.4073	2.8967e-40	-1.48937	down	[M]	Cell wall/membrane/envelope biogenesis	Molecular Function: protein kinase activity (GO:0004672);; Molecular Function: ATP binding (GO:0005524);; Cellular Component: integral component of membrane (GO:0016021);;	K20359|2.1e-44|eus:EUTSA_v10006389mg|K20359 PRA1 family protein 1 | (RefSeq) hypothetical protein	--	--	--	Protein kinase domain	Probable inactive receptor kinase At2g26730 OS=Arabidopsis thaliana OX=3702 GN=At2g26730 PE=1 SV=1	T	Signal transduction mechanisms	probable inactive receptor kinase At2g26730 isoform X1 [Setaria viridis]	biological process: metabolic process (GO:0008152);; biological process: cellular process (GO:0009987);; molecular function: catalytic activity (GO:0003824);; molecular function: binding (GO:0005488);; cellular component: cellular anatomical entity (GO:0110165)
Sevir.1G109300.v4.1	Sevir.1G109300	3.71802	2.42747	2.904	6.90994	6.54621	5.69212	0.000505224	1.01777	up	--	--	Molecular Function: molecular_function (GO:0003674);; Molecular Function: nucleic acid binding (GO:0003676);; Molecular Function: RNA binding (GO:0003723);; Molecular Function: catalytic activity (GO:0003824);; Molecular Function: nuclease activity (GO:0004518);; Molecular Function: endonuclease activity (GO:0004519);; Molecular Function: binding (GO:0005488);; Cellular Component: cellular_compon…	--	--	--	--	PPR repeat	--	S	Function unknown	pentatricopeptide repeat-containing protein At2g17670-like [Setaria viridis]	molecular function: binding (GO:0005488);; molecular function: catalytic activity (GO:0003824);; biological process: metabolic process (GO:0008152);; biological process: cellular process (GO:0009987);; cellular component: intracellular (GO:0005622);; cellular component: cellular anatomical entity (GO:0110165)
Sevir.6G234900.v4.1	Sevir.6G234900	0.135532	0.384925	0.358985	1.78872	0.890572	1.21431	0.00508022	2.04549	up	[Q]	Secondary metabolites biosynthesis, transport and catabolism	Molecular Function: oxidoreductase activity (GO:0016491);;	K22374|4.4e-200|sita:101777354|K22374 3''-deamino-3''-oxonicotianamine reductase [EC:1.1.1.285] | (RefSeq) probable NAD(P)H-dependent oxidoreductase 1	--	[R]	General function prediction only	Aldo/keto reductase family	Deoxymugineic acid synthase 1-B OS=Triticum aestivum OX=4565 GN=DMAS1-B PE=2 SV=1	S	Function unknown	deoxymugineic acid synthase 1-B-like [Setaria viridis]	molecular function: catalytic activity (GO:0003824)
Sevir.1G289900.v4.1	Sevir.1G289900	3.03177	1.86486	7.10495	15.0266	12.1139	12.771	0.00227227	1.67388	up	[U]	Intracellular trafficking, secretion, and vesicular transport	Molecular Function: GTP binding (GO:0005525);; Cellular Component: cytoplasm (GO:0005737);; Biological Process: intracellular protein transport (GO:0006886);; Biological Process: vesicle-mediated transport (GO:0016192);;	K07937|1.5e-109|sita:101762206|K07937 ADP-ribosylation factor 1/2 | (RefSeq) ADP-ribosylation factor	Endocytosis (ko04144)	[U]	Intracellular trafficking, secretion, and vesicular transport	ADP-ribosylation factor family	ADP-ribosylation factor 1 OS=Salix bakko OX=72444 GN=ARF1 PE=2 SV=3	U	Intracellular trafficking, secretion, and vesicular transport	ADP-ribosylation factor [Setaria italica]	molecular function: binding (GO:0005488);; cellular component: cellular anatomical entity (GO:0110165);; biological process: cellular process (GO:0009987);; biological process: localization (GO:0051179)
Sevir.9G097700.v4.1	Sevir.9G097700	14.8188	20.4874	16.9546	2.63794	2.48563	2.50479	3.76787e-58	-2.83126	down	--	--	--	--	--	--	--	NPH3 family	BTB/POZ domain-containing protein At5g66560 OS=Arabidopsis thaliana OX=3702 GN=At5g66560 PE=2 SV=2	S	Function unknown	BTB/POZ domain-containing protein At5g66560-like [Setaria viridis]	--
Sevir.1G321500.v4.1	Sevir.1G321500	0.274216	0.292057	1.02203	4.73288	3.58715	3.40508	0.000850325	2.79018	up	--	--	--	--	--	[L]	Replication, recombination and repair	--	--	--	--	protein RNA-directed DNA methylation 3 [Setaria italica]	--
Sevir.7G030200.v4.1	Sevir.7G030200	9.76722	9.15405	9.26912	2.13773	2.39642	1.72157	2.46007e-29	-2.22917	down	--	--	--	--	--	--	--	Domain of unknown function (DUF4378)	--	S	Function unknown	bromodomain-containing protein 4 [Setaria italica]	--
Sevir.3G225300.v4.1	Sevir.3G225300	44.3252	40.3052	38.4833	7.14538	8.67946	9.31022	1.20749e-50	-2.35016	down	[F]	Nucleotide transport and metabolism	Molecular Function: uracil phosphoribosyltransferase activity (GO:0004845);; Biological Process: uracil salvage (GO:0006223);; Biological Process: nucleoside metabolic process (GO:0009116);;	K00761|5.7e-157|sita:101764295|K00761 uracil phosphoribosyltransferase [EC:2.4.2.9] | (RefSeq) uracil phosphoribosyltransferase	Pyrimidine metabolism (ko00240)	[TZ]	Signal transduction mechanisms;; Cytoskeleton	Uracil phosphoribosyltransferase	Uracil phosphoribosyltransferase OS=Nicotiana tabacum OX=4097 GN=UPP PE=2 SV=1	--	--	hypothetical protein SEVIR_3G225300v2 [Setaria viridis]	molecular function: catalytic activity (GO:0003824);; biological process: metabolic process (GO:0008152);; biological process: cellular process (GO:0009987)
Sevir.5G382900.v4.1	Sevir.5G382900	12.474	5.93763	9.7223	3.0208	3.03457	2.99864	2.22023e-07	-1.69487	down	[DPM]	Cell cycle control, cell division, chromosome partitioning;; Inorganic ion transport and metabolism;; Cell wall/membrane/envelope biogenesis	Molecular Function: copper ion binding (GO:0005507);; Biological Process: lignin catabolic process (GO:0046274);; Cellular Component: apoplast (GO:0048046);; Molecular Function: hydroquinone:oxygen oxidoreductase activity (GO:0052716);;	K05909|0.0e+00|sita:101762595|K05909 laccase [EC:1.10.3.2] | (RefSeq) laccase-4	--	[Q]	Secondary metabolites biosynthesis, transport and catabolism	Multicopper oxidase	Laccase-4 OS=Oryza sativa subsp. japonica OX=39947 GN=LAC4 PE=2 SV=1	Q	Secondary metabolites biosynthesis, transport and catabolism	laccase-4-like [Setaria viridis]	molecular function: binding (GO:0005488);; biological process: metabolic process (GO:0008152);; biological process: cellular process (GO:0009987);; cellular component: cellular anatomical entity (GO:0110165);; molecular function: catalytic activity (GO:0003824)
Sevir.7G188000.v4.1	Sevir.7G188000	20.3763	21.1354	14.4891	41.5185	39.4618	43.1995	1.24635e-08	1.08794	up	[J]	Translation, ribosomal structure and biogenesis	Molecular Function: tRNA dihydrouridine synthase activity (GO:0017150);; Molecular Function: flavin adenine dinucleotide binding (GO:0050660);;	K05543|1.3e-182|sita:101756824|K05543 tRNA-dihydrouridine synthase 2 [EC:1.3.1.91] | (RefSeq) tRNA-dihydrouridine(20) synthase [NAD(P)+]-like	--	[J]	Translation, ribosomal structure and biogenesis	Dihydrouridine synthase (Dus)	--	J	Translation, ribosomal structure and biogenesis	tRNA-dihydrouridine(20) synthase [NAD(P)+]-like [Setaria viridis]	biological process: metabolic process (GO:0008152);; molecular function: catalytic activity (GO:0003824);; molecular function: binding (GO:0005488)
Sevir.2G250100.v4.1	Sevir.2G250100	1.46645	1.20747	2.8995	0.223126	0.206951	0.717256	0.00298471	-2.31084	down	--	--	Molecular Function: purine nucleoside transmembrane transporter activity (GO:0015211);; Cellular Component: integral component of membrane (GO:0016021);;	K00850|5.9e-33|cpap:110822059|K00850 6-phosphofructokinase 1 [EC:2.7.1.11] | (RefSeq) ATP-dependent 6-phosphofructokinase 6-like	Glycolysis / Gluconeogenesis (ko00010);; Pentose phosphate pathway (ko00030);; Fructose and mannose metabolism (ko00051);; Galactose metabolism (ko00052);; Carbon metabolism (ko01200);; Biosynthesis of amino acids (ko01230);; RNA degradation (ko03018)	--	--	Purine nucleobase transmembrane transport	Purine permease 1 OS=Arabidopsis thaliana OX=3702 GN=PUP1 PE=1 SV=1	S	Function unknown	purine permease 3 [Setaria italica]	biological process: cellular process (GO:0009987);; biological process: localization (GO:0051179);; molecular function: transporter activity (GO:0005215);; cellular component: cellular anatomical entity (GO:0110165)
Sevir.1G376200.v4.1	Sevir.1G376200	2.19182	0.103308	0.944695	25.999	23.3285	30.259	1.43106e-09	4.52386	up	--	--	Cellular Component: nucleus (GO:0005634);; Biological Process: hormone-mediated signaling pathway (GO:0009755);; Biological Process: positive regulation of transcription, DNA-templated (GO:0045893);;	K13944|1.7e-109|sita:101756949|K13944 LOB domain-containing protein 16 | (RefSeq) LOB domain-containing protein 16	--	--	--	Lateral organ boundaries (LOB) domain	LOB domain-containing protein 16 OS=Arabidopsis thaliana OX=3702 GN=LBD16 PE=1 SV=1	S	Function unknown	LOB domain-containing protein 16 [Setaria italica]	cellular component: intracellular (GO:0005622);; cellular component: cellular anatomical entity (GO:0110165);; biological process: cellular process (GO:0009987);; biological process: signaling (GO:0023052);; biological process: response to stimulus (GO:0050896);; biological process: biological regulation (GO:0065007)
Sevir.2G001600.v4.1	Sevir.2G001600	53.2008	34.5028	35.5614	12.869	13.5641	13.2437	1.78113e-14	-1.71229	down	--	--	Molecular Function: peroxidase activity (GO:0004601);; Cellular Component: extracellular region (GO:0005576);; Biological Process: response to oxidative stress (GO:0006979);; Cellular Component: plant-type cell wall (GO:0009505);; Cellular Component: plasmodesma (GO:0009506);; Molecular Function: heme binding (GO:0020037);; Biological Process: hydrogen peroxide catabolic process (GO:0042744);; Mo…	K00430|6.4e-185|sita:101756505|K00430 peroxidase [EC:1.11.1.7] | (RefSeq) peroxidase 1	Phenylpropanoid biosynthesis (ko00940)	--	--	Peroxidase	Peroxidase 1 OS=Oryza sativa subsp. japonica OX=39947 GN=PRX74 PE=2 SV=2	Q	Secondary metabolites biosynthesis, transport and catabolism	peroxidase 1 [Setaria italica]	biological process: metabolic process (GO:0008152);; biological process: cellular process (GO:0009987);; biological process: response to stimulus (GO:0050896);; biological process: detoxification (GO:0098754);; molecular function: catalytic activity (GO:0003824);; molecular function: antioxidant activity (GO:0016209);; cellular component: cellular anatomical entity (GO:0110165);; molecular functi…
Sevir.7G314500.v4.1	Sevir.7G314500	13.7146	13.7147	13.9719	4.77457	5.34797	6.20642	2.27763e-14	-1.39736	down	--	--	Cellular Component: integral component of membrane (GO:0016021);;	--	--	--	--	Protein of unknown function (DUF1191)	--	S	Function unknown	uncharacterized protein LOC117865751 [Setaria viridis]	cellular component: cellular anatomical entity (GO:0110165)
Sevir.8G242700.v4.1	Sevir.8G242700	4.05289	5.50293	4.31619	10.6625	11.8701	10.6823	6.83951e-11	1.21556	up	--		Molecular Function: protein kinase activity (GO:0004672);; Molecular Function: ATP binding (GO:0005524);;	K04424|3.8e-97|sbi:8085533|K04424 sterile alpha motif and leucine zipper containing kinase AZK [EC:2.7.11.25] | (RefSeq) serine/threonine-protein kinase EDR1	--	[T]	Signal transduction mechanisms	Protein tyrosine and serine/threonine kinase	Probable serine/threonine-protein kinase SIS8 OS=Arabidopsis thaliana OX=3702 GN=SIS8 PE=1 SV=1	T	Signal transduction mechanisms	probable serine/threonine-protein kinase DDB_G0271682 [Setaria viridis]	biological process: metabolic process (GO:0008152);; biological process: cellular process (GO:0009987);; molecular function: catalytic activity (GO:0003824);; molecular function: binding (GO:0005488)
Sevir.3G007000.v4.1	Sevir.3G007000	21.0267	27.8236	27.6316	7.67757	8.2134	10.4744	1.95303e-12	-1.58659	down	--	--	Cellular Component: integral component of membrane (GO:0016021);;	--	--	--	--	--	--	--	--	uncharacterized protein LOC101767282 [Setaria italica]	cellular component: cellular anatomical entity (GO:0110165)
Sevir.5G094000.v4.1	Sevir.5G094000	13.9444	22.0195	14.0089	7.89485	7.48343	8.33708	6.27532e-05	-1.13129	down	--	--	Cellular Component: integral component of membrane (GO:0016021);;	K20721|2.0e-30|adu:107466807|K20721 reticulon-1 | (RefSeq) reticulon-like protein B1 isoform X2	--	[U]	Intracellular trafficking, secretion, and vesicular transport	Reticulon	Reticulon-like protein B8 OS=Arabidopsis thaliana OX=3702 GN=RTNLB8 PE=2 SV=1	U	Intracellular trafficking, secretion, and vesicular transport	reticulon-like protein B9 [Setaria italica]	cellular component: cellular anatomical entity (GO:0110165)
Sevir.4G011000.v4.1	Sevir.4G011000	2.09184	2.04857	2.68034	0.743986	1.25295	0.861529	0.000850613	-1.29891	down	--	--	--	K22651|2.1e-57|mdm:103443441|K22651 E3 ubiquitin-protein ligase RNF4 [EC:2.3.2.27] | (RefSeq) LOW QUALITY PROTEIN: pentatricopeptide repeat-containing protein At1g50270-like	--	[R]	General function prediction only	PPR repeat	Pentatricopeptide repeat-containing protein At5g48910 OS=Arabidopsis thaliana OX=3702 GN=PCMP-H38 PE=2 SV=1	S	Function unknown	pentatricopeptide repeat-containing protein At1g08070, chloroplastic-like [Setaria viridis]	--
Sevir.6G050300.v4.1	Sevir.6G050300	3.9447	2.98224	3.98723	7.68122	8.13208	7.7429	5.17762e-06	1.06892	up	--	--	Molecular Function: DNA binding (GO:0003677);; Cellular Component: nucleus (GO:0005634);;	K14491|2.6e-06|thj:104809797|K14491 two-component response regulator ARR-B family | (RefSeq) two-component response regulator ARR11-like isoform X1	Plant hormone signal transduction (ko04075)	--	--	Myb-like DNA-binding domain	Probable transcription factor KAN2 OS=Arabidopsis thaliana OX=3702 GN=KAN2 PE=2 SV=1	K	Transcription	probable transcription factor RL9 isoform X1 [Setaria italica]	molecular function: binding (GO:0005488);; cellular component: intracellular (GO:0005622);; cellular component: cellular anatomical entity (GO:0110165)
Sevir.1G378600.v4.1	Sevir.1G378600	1.45356	2.1027	2.82142	0.854601	0.993123	1.08179	0.00148583	-1.15221	down	[T]	Signal transduction mechanisms	Molecular Function: protein kinase activity (GO:0004672);; Molecular Function: ubiquitin-protein transferase activity (GO:0004842);; Molecular Function: ATP binding (GO:0005524);;	K17302|4.0e-18|obr:102713030|K17302 coatomer subunit beta' | (RefSeq) probable serine/threonine-protein kinase nek2	--	--	--	U-box domain	U-box domain-containing protein 33 OS=Arabidopsis thaliana OX=3702 GN=PUB33 PE=2 SV=2	T	Signal transduction mechanisms	U-box domain-containing protein 33-like isoform X1 [Setaria viridis]	biological process: metabolic process (GO:0008152);; biological process: cellular process (GO:0009987);; molecular function: catalytic activity (GO:0003824);; molecular function: binding (GO:0005488)
Sevir.6G202100.v4.1	Sevir.6G202100	2.65389	7.13364	1.76405	0.24201	0.590069	0.839596	0.000208899	-2.84108	down	--	--	Molecular Function: RNA polymerase II transcription regulatory region sequence-specific DNA binding (GO:0000977);; Cellular Component: nucleus (GO:0005634);; Biological Process: positive regulation of transcription by RNA polymerase II (GO:0045944);; Molecular Function: protein dimerization activity (GO:0046983);;	K09264|9.2e-20|sita:101776296|K09264 MADS-box transcription factor, plant | (RefSeq) MADS-box transcription factor 18	--	[K]	Transcription	SRF-type transcription factor (DNA-binding and dimerisation domain)	Agamous-like MADS-box protein AGL66 OS=Arabidopsis thaliana OX=3702 GN=AGL66 PE=1 SV=1	K	Transcription	agamous-like MADS-box protein AGL66 isoform X2 [Setaria viridis]	molecular function: binding (GO:0005488);; cellular component: intracellular (GO:0005622);; cellular component: cellular anatomical entity (GO:0110165);; biological process: biological regulation (GO:0065007)
Sevir.2G312300.v4.1	Sevir.2G312300	3.56046	4.54738	2.1724	0.798039	0.965831	0.911869	0.000143113	-1.99005	down	--	--	Molecular Function: DNA binding (GO:0003677);; Cellular Component: nucleus (GO:0005634);; Biological Process: regulation of transcription, DNA-templated (GO:0006355);;	K00521|4.4e-41|cmos:111447866|K00521 ferric-chelate reductase [EC:1.16.1.7] | (RefSeq) ferric reduction oxidase 7, chloroplastic-like	--	--	--	No apical meristem (NAM) protein	NAC domain-containing protein 86 OS=Arabidopsis thaliana OX=3702 GN=NAC086 PE=2 SV=1	K	Transcription	NAC domain-containing protein 86-like [Setaria viridis]	molecular function: binding (GO:0005488);; cellular component: intracellular (GO:0005622);; cellular component: cellular anatomical entity (GO:0110165);; biological process: biological regulation (GO:0065007)
Sevir.5G089700.v4.1	Sevir.5G089700	29.739	29.2295	27.0024	11.5606	12.1583	12.0218	3.07408e-43	-1.32391	down	[T]	Signal transduction mechanisms	Molecular Function: protein kinase activity (GO:0004672);; Molecular Function: ATP binding (GO:0005524);; Cellular Component: integral component of membrane (GO:0016021);;	K13415|7.0e-48|atr:18432040|K13415 protein brassinosteroid insensitive 1 [EC:2.7.10.1 2.7.11.1] | (RefSeq) systemin receptor SR160	Plant hormone signal transduction (ko04075)	--	--	Protein kinase domain	Probable leucine-rich repeat receptor-like protein kinase At1g68400 OS=Arabidopsis thaliana OX=3702 GN=At1g68400 PE=1 SV=1	T	Signal transduction mechanisms	probable leucine-rich repeat receptor-like protein kinase At1g68400 [Setaria viridis]	biological process: metabolic process (GO:0008152);; biological process: cellular process (GO:0009987);; molecular function: catalytic activity (GO:0003824);; molecular function: binding (GO:0005488);; cellular component: cellular anatomical entity (GO:0110165)
Sevir.8G207200.v4.1	Sevir.8G207200	0	0	0	4.88183	5.06712	4.32285	5.57412e-20	11.3319	up	[R]	General function prediction only	Biological Process: defense response (GO:0006952);; Cellular Component: integral component of membrane (GO:0016021);; Molecular Function: ADP binding (GO:0043531);;	K13457|1.9e-157|sbi:8076344|K13457 disease resistance protein RPM1 | (RefSeq) putative disease resistance RPP13-like protein 3	Plant-pathogen interaction (ko04626)	[T]	Signal transduction mechanisms	NB-ARC domain	Disease resistance protein RGA5 OS=Oryza sativa subsp. japonica OX=39947 GN=RGA5 PE=2 SV=1	T	Signal transduction mechanisms	disease resistance protein RGA5-like [Setaria viridis]	biological process: response to stimulus (GO:0050896);; cellular component: cellular anatomical entity (GO:0110165);; molecular function: binding (GO:0005488)
Sevir.3G055700.v4.1	Sevir.3G055700	4.56566	5.8505	6.0252	17.9466	13.8421	16.2587	5.46274e-09	1.48545	up	[Q]	Secondary metabolites biosynthesis, transport and catabolism	Cellular Component: cellular_component (GO:0005575);; Cellular Component: intracellular (GO:0005622);; Cellular Component: obsolete cell (GO:0005623);; Cellular Component: cytoplasm (GO:0005737);; Cellular Component: peroxisome (GO:0005777);; Biological Process: obsolete coenzyme metabolic process (GO:0006732);; Biological Process: vitamin metabolic process (GO:0006766);; Biological Process: biol…	K19222|6.0e-86|sita:101769977|K19222 1,4-dihydroxy-2-naphthoyl-CoA hydrolase [EC:3.1.2.28] | (RefSeq) 1,4-dihydroxy-2-naphthoyl-CoA thioesterase 1	Ubiquinone and other terpenoid-quinone biosynthesis (ko00130)	[R]	General function prediction only	Thioesterase superfamily	1,4-dihydroxy-2-naphthoyl-CoA thioesterase 1 OS=Arabidopsis thaliana OX=3702 GN=DHNAT1 PE=1 SV=1	Q	Secondary metabolites biosynthesis, transport and catabolism	1,4-dihydroxy-2-naphthoyl-CoA thioesterase 1 [Setaria italica]	cellular component: intracellular (GO:0005622);; cellular component: cellular anatomical entity (GO:0110165);; biological process: metabolic process (GO:0008152);; biological process: cellular process (GO:0009987)
Sevir.8G169200.v4.1	Sevir.8G169200	11.8355	19.0106	32.9842	89.6985	85.0657	92.4477	1.43954e-10	2.01594	up	--	--	Cellular Component: integral component of membrane (GO:0016021);;	--	--	--	--	Domain of unknown function (DUF4220)	--	S	Function unknown	uncharacterized protein LOC117833502 [Setaria viridis]	cellular component: cellular anatomical entity (GO:0110165)
Sevir.2G369300.v4.1	Sevir.2G369300	33.0895	59.1103	77.184	27.8874	29.0447	22.8131	0.000239467	-1.13645	down	--	--	Biological Process: response to acid chemical (GO:0001101);; Cellular Component: cellular_component (GO:0005575);; Cellular Component: obsolete cell (GO:0005623);; Cellular Component: plasma membrane (GO:0005886);; Biological Process: cell communication (GO:0007154);; Biological Process: signal transduction (GO:0007165);; Biological Process: biological_process (GO:0008150);; Biological Process: r…	--	--	--	--	Remorin, C-terminal region	Remorin 4.1 OS=Oryza sativa subsp. japonica OX=39947 GN=REM4.1 PE=1 SV=1	S	Function unknown	remorin 4.1 [Setaria italica]	biological process: response to stimulus (GO:0050896);; cellular component: cellular anatomical entity (GO:0110165);; biological process: cellular process (GO:0009987);; biological process: biological regulation (GO:0065007);; biological process: signaling (GO:0023052)
NewGene_1641	--	0	0	0	14.4358	12.2829	14.0839	1.03047e-19	11.2576	up	--	--	--	K00430|3.27e-26|psom:113351909|K00430 peroxidase [EC:1.11.1.7] | (RefSeq) putative Peroxidase 48	Phenylpropanoid biosynthesis (ko00940)	[L]	Replication, recombination and repair	DDE superfamily endonuclease	--	L	Replication, recombination and repair	protein ALP1-like isoform X1 [Setaria italica]	--
Sevir.3G271100.v4.1	Sevir.3G271100	3.42288	0.647422	2.1456	22.4561	20.8842	21.0836	1.87244e-11	3.30269	up	[J]	Translation, ribosomal structure and biogenesis	Molecular Function: translation release factor activity (GO:0003747);;	K03265|5.2e-251|sita:101776581|K03265 peptide chain release factor subunit 1 | (RefSeq) eukaryotic peptide chain release factor subunit 1-2	mRNA surveillance pathway (ko03015)	[J]	Translation, ribosomal structure and biogenesis	eRF1 domain 2	Eukaryotic peptide chain release factor subunit 1-2 OS=Brassica oleracea var. botrytis OX=3715 GN=ERF1-2 PE=1 SV=1	J	Translation, ribosomal structure and biogenesis	eukaryotic peptide chain release factor subunit 1-2 [Setaria italica]	biological process: metabolic process (GO:0008152);; biological process: cellular process (GO:0009987);; biological process: biological regulation (GO:0065007);; molecular function: binding (GO:0005488);; molecular function: translation regulator activity (GO:0045182)
Sevir.1G184500.v4.1	Sevir.1G184500	0.752317	0.938273	1.35181	5.78449	4.12388	3.23514	4.18564e-05	2.03716	up	--	--	--	K13161|3.7e-14|csv:101218373|K13161 heterogeneous nuclear ribonucleoprotein R | (RefSeq) heterogeneous nuclear ribonucleoprotein Q	--	--	--	Fantastic Four meristem regulator	--	S	Function unknown	protein enabled homolog [Setaria viridis]	--
Sevir.9G143700.v4.1	Sevir.9G143700	82.0887	83.4309	94.1557	27.8029	31.1019	31.0605	1.17666e-66	-1.5853	down	--	--	Molecular Function: hydrolase activity, hydrolyzing O-glycosyl compounds (GO:0004553);; Biological Process: carbohydrate metabolic process (GO:0005975);;	K19891|2.9e-82|gmx:100789267|K19891 glucan endo-1,3-beta-glucosidase 1/2/3 [EC:3.2.1.39] | (RefSeq) glucan endo-1,3-beta-glucosidase 3 isoform X1	Starch and sucrose metabolism (ko00500)	--	--	Glycosyl hydrolases family 17	Glucan endo-1,3-beta-glucosidase 7 OS=Arabidopsis thaliana OX=3702 GN=At4g34480 PE=1 SV=2	G	Carbohydrate transport and metabolism	glucan endo-1,3-beta-glucosidase 7 [Setaria viridis]	molecular function: catalytic activity (GO:0003824);; biological process: metabolic process (GO:0008152)
Sevir.2G375066.v4.1	Sevir.2G375066	312.016	529.439	361.633	74.3129	72.654	28.3519	1.64153e-08	-2.83099	down	--	--	--	--	--	--	--	--	--	--	--	hypothetical protein C2845_PM04G30240 [Panicum miliaceum]	--
Sevir.2G307250.v4.1	Sevir.2G307250	31.2422	23.603	29.5722	10.4659	10.1332	9.53372	3.83362e-13	-1.54299	down	--	--	Biological Process: response to auxin (GO:0009733);;	K14488|5.1e-09|ini:109152879|K14488 SAUR family protein | (RefSeq) auxin-induced protein 6B-like	Plant hormone signal transduction (ko04075)	--	--	Auxin responsive protein	Auxin-responsive protein SAUR36 OS=Oryza sativa subsp. japonica OX=39947 GN=SAUR39 PE=2 SV=1	S	Function unknown	auxin-responsive protein SAUR36-like [Setaria viridis]	biological process: response to stimulus (GO:0050896)
Sevir.9G521100.v4.1	Sevir.9G521100	27.0439	49.3681	30.135	15.1488	15.1467	14.98	8.79063e-07	-1.28802	down	--	--	Molecular Function: DNA binding (GO:0003677);; Molecular Function: DNA-binding transcription factor activity (GO:0003700);; Cellular Component: nucleus (GO:0005634);;	K09286|4.6e-159|sita:101773791|K09286 EREBP-like factor | (RefSeq) ethylene-responsive transcription factor RAP2-3	--	--	--	AP2 domain	Ethylene-responsive transcription factor RAP2-2 OS=Arabidopsis thaliana OX=3702 GN=RAP2-2 PE=1 SV=2	K	Transcription	ethylene-responsive transcription factor RAP2-3 [Setaria italica]	molecular function: binding (GO:0005488);; molecular function: transcription regulator activity (GO:0140110);; cellular component: intracellular (GO:0005622);; cellular component: cellular anatomical entity (GO:0110165)
Sevir.5G002300.v4.1	Sevir.5G002300	0.901152	0.104207	0.238234	10.335	10.7704	10.5861	5.11552e-12	4.56094	up	--	--	Molecular Function: nucleic acid binding (GO:0003676);;	K12309|3.5e-82|lja:Lj3g3v0323160.1|K12309 beta-galactosidase [EC:3.2.1.23] | (RefSeq) Lj3g3v0323160.1; -	Galactose metabolism (ko00052);; Other glycan degradation (ko00511);; Glycosaminoglycan degradation (ko00531);; Sphingolipid metabolism (ko00600);; Glycosphingolipid biosynthesis - ganglio series (ko00604)	[R]	General function prediction only	Zinc finger, C2H2 type	Zinc finger protein MAGPIE OS=Arabidopsis thaliana OX=3702 GN=MGP PE=1 SV=1	S	Function unknown	zinc finger protein MAGPIE [Setaria italica]	molecular function: binding (GO:0005488)
Sevir.8G220900.v4.1	Sevir.8G220900	0	0.018557	0.202089	4.94328	4.81828	4.52589	6.86655e-11	5.86703	up	[DPM]	Cell cycle control, cell division, chromosome partitioning;; Inorganic ion transport and metabolism;; Cell wall/membrane/envelope biogenesis	Molecular Function: copper ion binding (GO:0005507);; Molecular Function: oxidoreductase activity (GO:0016491);;	K05909|0.0e+00|sita:101765651|K05909 laccase [EC:1.10.3.2] | (RefSeq) laccase-15	--	[Q]	Secondary metabolites biosynthesis, transport and catabolism	Multicopper oxidase	Laccase-15 OS=Oryza sativa subsp. japonica OX=39947 GN=LAC15 PE=2 SV=1	Q	Secondary metabolites biosynthesis, transport and catabolism	laccase-15-like [Setaria viridis]	molecular function: binding (GO:0005488);; molecular function: catalytic activity (GO:0003824)
Sevir.3G129100.v4.1	Sevir.3G129100	4.088	3.12464	1.89607	1.22936	1.44798	1.10953	0.000860415	-1.31825	down	--	--	Molecular Function: zinc ion binding (GO:0008270);; Biological Process: RNA modification (GO:0009451);; Cellular Component: intracellular membrane-bounded organelle (GO:0043231);;	K06180|4.0e-98|sind:105165964|K06180 23S rRNA pseudouridine1911/1915/1917 synthase [EC:5.4.99.23] | (RefSeq) pentatricopeptide repeat-containing protein At1g20230 isoform X1	--	[R]	General function prediction only	PPR repeat family	Pentatricopeptide repeat-containing protein At4g01030, mitochondrial OS=Arabidopsis thaliana OX=3702 GN=PCMP-H65 PE=3 SV=2	S	Function unknown	pentatricopeptide repeat-containing protein At4g01030, mitochondrial [Setaria italica]	molecular function: binding (GO:0005488);; biological process: metabolic process (GO:0008152);; biological process: cellular process (GO:0009987);; cellular component: intracellular (GO:0005622);; cellular component: cellular anatomical entity (GO:0110165)
Sevir.9G289100.v4.1	Sevir.9G289100	4.09286	2.63968	5.26876	11.1478	10.1703	11.3791	6.41447e-06	1.38985	up	[R]	General function prediction only	Molecular Function: zinc ion binding (GO:0008270);; Molecular Function: oxidoreductase activity (GO:0016491);;	K00001|4.9e-235|sita:101757561|K00001 alcohol dehydrogenase [EC:1.1.1.1] | (RefSeq) alcohol dehydrogenase-like 4 isoform X1	Glycolysis / Gluconeogenesis (ko00010);; Fatty acid degradation (ko00071);; Tyrosine metabolism (ko00350)	[Q]	Secondary metabolites biosynthesis, transport and catabolism	Alcohol dehydrogenase GroES-like domain	Alcohol dehydrogenase-like 3 OS=Arabidopsis thaliana OX=3702 GN=At1g32780 PE=2 SV=1	Q	Secondary metabolites biosynthesis, transport and catabolism	alcohol dehydrogenase-like 4 isoform X2 [Setaria viridis]	molecular function: binding (GO:0005488);; molecular function: catalytic activity (GO:0003824)
NewGene_3277	--	0.158836	0.089551	0.099264	1.24108	1.56486	1.40359	1.16927e-12	3.29269	up	--	--	--	--	--	--	--	--	--	--	--	putative FBD-associated F-box protein At5g56400 isoform X3 [Setaria viridis]	--
NewGene_3344	--	1.80115	2.09653	1.39386	0.07012	0.07474	0.026986	2.17664e-12	-4.93545	down	--	--	--	--	--	--	--	--	--	--	--	--	--
Sevir.6G004300.v4.1	Sevir.6G004300	2.66321	3.18968	3.6617	9.64202	10.3615	8.81863	1.90355e-11	1.53887	up	--	--	--	--	--	--	--	--	--	S	Function unknown	uncharacterized protein LOC117862117 [Setaria viridis]	--
Sevir.9G400200.v4.1	Sevir.9G400200	15.925	20.2499	30.8241	9.9606	8.25697	9.20917	3.45652e-06	-1.33907	down	--	--	Molecular Function: double-stranded DNA binding (GO:0003690);; Biological Process: regulation of transcription, DNA-templated (GO:0006355);;	K15032|8.3e-126|sita:101767044|K15032 mTERF domain-containing protein, mitochondrial | (RefSeq) transcription termination factor MTEF1, chloroplastic	--	[KR]	Transcription;; General function prediction only	mTERF	--	K	Transcription	transcription termination factor MTEF1, chloroplastic-like [Setaria viridis]	molecular function: binding (GO:0005488);; biological process: biological regulation (GO:0065007)
Sevir.4G158000.v4.1	Sevir.4G158000	12.3357	21.1636	12.2233	1.8549	3.20175	3.48818	5.83333e-07	-2.46502	down	--	--	--	--	--	--	--	--	--	--	--	uncharacterized protein LOC101752698 [Setaria italica]	--
Sevir.1G236300.v4.1	Sevir.1G236300	5.37863	0.94725	5.10784	91.9244	95.1973	96.1677	2.1168e-10	4.56916	up	--	--	Molecular Function: DNA binding (GO:0003677);; Molecular Function: DNA-binding transcription factor activity (GO:0003700);; Cellular Component: nucleus (GO:0005634);;	K09285|0.0e+00|sita:101756122|K09285 AP2-like factor, ANT lineage | (RefSeq) AP2-like ethylene-responsive transcription factor BBM	--	--	--	AP2 domain	AP2-like ethylene-responsive transcription factor PLT1 OS=Arabidopsis thaliana OX=3702 GN=PLT1 PE=2 SV=1	K	Transcription	AP2-like ethylene-responsive transcription factor BBM [Setaria viridis]	molecular function: binding (GO:0005488);; molecular function: transcription regulator activity (GO:0140110);; cellular component: intracellular (GO:0005622);; cellular component: cellular anatomical entity (GO:0110165)
Sevir.2G317800.v4.1	Sevir.2G317800	39.2455	24.9627	25.2755	1.587	2.44684	2.08507	1.47227e-46	-3.96126	down	[Q]	Secondary metabolites biosynthesis, transport and catabolism	Biological Process: lipid metabolic process (GO:0006629);; Molecular Function: fatty-acyl-CoA reductase (alcohol-forming) activity (GO:0080019);; Molecular Function: alcohol-forming fatty acyl-CoA reductase activity (GO:0102965);;	K13356|5.9e-291|sita:101770622|K13356 alcohol-forming fatty acyl-CoA reductase [EC:1.2.1.84] | (RefSeq) alcohol-forming fatty acyl-CoA reductase	Cutin, suberine and wax biosynthesis (ko00073);; Peroxisome (ko04146)	[I]	Lipid transport and metabolism	Male sterility protein	Alcohol-forming fatty acyl-CoA reductase OS=Simmondsia chinensis OX=3999 PE=1 SV=1	I	Lipid transport and metabolism	alcohol-forming fatty acyl-CoA reductase-like isoform X2 [Setaria viridis]	biological process: metabolic process (GO:0008152);; molecular function: catalytic activity (GO:0003824)
Sevir.6G115045.v4.1	Sevir.6G115045	0.860642	0.545934	0.84193	2.81662	3.30198	2.43078	0.00288023	1.83671	up	--	--	--	--	--	--	--	--	--	--	--	--	--
Sevir.7G297800.v4.1	Sevir.7G297800	14.6808	19.4676	16.2466	7.28308	7.68075	6.74734	2.98239e-11	-1.27704	down	[T]	Signal transduction mechanisms	Cellular Component: cellular_component (GO:0005575);; Cellular Component: intracellular (GO:0005622);; Cellular Component: obsolete cell (GO:0005623);; Cellular Component: cytoplasm (GO:0005737);; Biological Process: biological_process (GO:0008150);; Cellular Component: chloroplast (GO:0009507);; Cellular Component: plastid (GO:0009536);; Biological Process: cellular process (GO:0009987);; Biolog…	--	--	--	--	Cofactor assembly of complex C subunit B, CCB2/CCB4	Protein COFACTOR ASSEMBLY OF COMPLEX C SUBUNIT B CCB4, chloroplastic OS=Arabidopsis thaliana OX=3702 GN=CCB4 PE=1 SV=1	S	Function unknown	protein COFACTOR ASSEMBLY OF COMPLEX C SUBUNIT B CCB4, chloroplastic-like [Setaria viridis]	cellular component: intracellular (GO:0005622);; cellular component: cellular anatomical entity (GO:0110165);; biological process: cellular process (GO:0009987)
Sevir.7G067590.v4.1	Sevir.7G067590	0.266386	0.179931	0.356334	1.06283	0.929736	1.2418	1.68768e-05	1.92865	up	[M]	Cell wall/membrane/envelope biogenesis	Molecular Function: protein kinase activity (GO:0004672);; Molecular Function: calcium ion binding (GO:0005509);; Molecular Function: ATP binding (GO:0005524);; Cellular Component: integral component of membrane (GO:0016021);; Molecular Function: polysaccharide binding (GO:0030247);;	K23544|1.5e-93|brp:103842861|K23544 serine incorporator 1/3 | (RefSeq) serine incorporator 3	--	--	--	Protein kinase domain	Wall-associated receptor kinase 5 OS=Arabidopsis thaliana OX=3702 GN=WAK5 PE=2 SV=1	T	Signal transduction mechanisms	wall-associated receptor kinase 5-like [Setaria viridis]	biological process: metabolic process (GO:0008152);; biological process: cellular process (GO:0009987);; molecular function: catalytic activity (GO:0003824);; molecular function: binding (GO:0005488);; cellular component: cellular anatomical entity (GO:0110165)
Sevir.8G224100.v4.1	Sevir.8G224100	22.973	29.6964	25.0942	13.3268	13.2325	13.7787	1.5133e-13	-1.00258	down	--	--	Molecular Function: magnesium ion binding (GO:0000287);; Molecular Function: glutathione synthase activity (GO:0004363);; Molecular Function: ATP binding (GO:0005524);; Molecular Function: protein homodimerization activity (GO:0042803);; Molecular Function: glutathione binding (GO:0043295);;	K21456|6.7e-301|sita:101778090|K21456 glutathione synthase [EC:6.3.2.3] | (RefSeq) glutathione synthetase, chloroplastic	Cysteine and methionine metabolism (ko00270);; Glutathione metabolism (ko00480)	[Q]	Secondary metabolites biosynthesis, transport and catabolism	Eukaryotic glutathione synthase, ATP binding domain	Glutathione synthetase, chloroplastic OS=Brassica juncea OX=3707 GN=GSH2 PE=2 SV=1	Q	Secondary metabolites biosynthesis, transport and catabolism	glutathione synthetase, chloroplastic-like [Setaria viridis]	molecular function: binding (GO:0005488);; molecular function: catalytic activity (GO:0003824)
Sevir.2G292000.v4.1	Sevir.2G292000	164.574	180.033	142.152	35.2254	38.4366	40.0751	2.90812e-70	-2.1555	down	[O]	Posttranslational modification, protein turnover, chaperones	Molecular Function: serine-type endopeptidase activity (GO:0004252);; Cellular Component: integral component of membrane (GO:0016021);;	K00729|5.3e-06|ghi:107900980|K00729 dolichyl-phosphate beta-glucosyltransferase [EC:2.4.1.117] | (RefSeq) dolichyl-phosphate beta-glucosyltransferase-like	N-Glycan biosynthesis (ko00510)	[T]	Signal transduction mechanisms	Rhomboid family	RHOMBOID-like protein 2 OS=Arabidopsis thaliana OX=3702 GN=RBL2 PE=1 SV=1	T	Signal transduction mechanisms	RHOMBOID-like protein 2 [Setaria italica]	biological process: metabolic process (GO:0008152);; molecular function: catalytic activity (GO:0003824);; cellular component: cellular anatomical entity (GO:0110165)
Sevir.6G182900.v4.1	Sevir.6G182900	10.3854	11.7285	7.84098	4.21331	3.07702	6.33771	0.00525678	-1.19074	down	--	--	--	--	--	--	--	--	--	--	--	hypothetical protein SEVIR_6G182900v2 [Setaria viridis]	--
Sevir.7G333700.v4.1	Sevir.7G333700	3.65747	2.54115	7.2128	14.8818	14.3044	16.6028	2.82987e-05	1.71923	up	[QV]	Secondary metabolites biosynthesis, transport and catabolism;; Defense mechanisms	Molecular Function: iron ion binding (GO:0005506);; Cellular Component: integral component of membrane (GO:0016021);; Molecular Function: oxidoreductase activity, acting on paired donors, with incorporation or reduction of molecular oxygen (GO:0016705);; Molecular Function: heme binding (GO:0020037);;	K20624|1.2e-246|ats:109787152|K20624 12-hydroxyjasmonoyl-L-amino acid 12-hydroxylase / fatty acid hydroxylase [EC:1.14.14.49] | (RefSeq) LOC109787152; cytochrome P450 94C1-like	--	[QI]	Secondary metabolites biosynthesis, transport and catabolism;; Lipid transport and metabolism	Cytochrome P450	Cytochrome P450 94C1 OS=Arabidopsis thaliana OX=3702 GN=CYP94C1 PE=1 SV=1	--	--	cytochrome P450 94C1 [Setaria italica]	molecular function: binding (GO:0005488);; cellular component: cellular anatomical entity (GO:0110165);; biological process: metabolic process (GO:0008152);; molecular function: catalytic activity (GO:0003824)
NewGene_4286	--	3.01397	0.112426	3.10869	0.204602	0.352137	0.248327	0.00373543	-2.99345	down	--	--	--	--	--	--	--	--	--	--	--	hypothetical protein SETIT_9G026900v2 [Setaria italica]	--
Sevir.4G043200.v4.1	Sevir.4G043200	53.3806	30.112	31.4787	12.1526	13.1669	11.4541	5.13562e-13	-1.72826	down	[Q]	Secondary metabolites biosynthesis, transport and catabolism	Molecular Function: oxidoreductase activity (GO:0016491);; Molecular Function: metal ion binding (GO:0046872);;	K05658|1.7e-74|cpep:111781709|K05658 ATP-binding cassette, subfamily B (MDR/TAP), member 1 [EC:7.6.2.2] | (RefSeq) uncharacterized protein LOC111781709	ABC transporters (ko02010)	[QR]	Secondary metabolites biosynthesis, transport and catabolism;; General function prediction only	non-haem dioxygenase in morphine synthesis N-terminal	2-oxoglutarate-dependent dioxygenase 11 OS=Oryza sativa subsp. japonica OX=39947 GN=2ODD11 PE=1 SV=1	Q	Secondary metabolites biosynthesis, transport and catabolism	S-norcoclaurine synthase 1-like [Setaria viridis]	molecular function: catalytic activity (GO:0003824);; molecular function: binding (GO:0005488)
Sevir.3G144200.v4.1	Sevir.3G144200	24.0063	27.7183	23.285	1.93782	2.18129	2.60019	3.7214e-51	-3.52678	down	[J]	Translation, ribosomal structure and biogenesis	Molecular Function: structural constituent of ribosome (GO:0003735);; Cellular Component: ribosome (GO:0005840);; Biological Process: translation (GO:0006412);;	K02935|1.1e-82|sita:101758475|K02935 large subunit ribosomal protein L7/L12 | (RefSeq) 50S ribosomal protein L12, chloroplastic	Ribosome (ko03010)	[J]	Translation, ribosomal structure and biogenesis	Ribosomal protein L7/L12 C-terminal domain	50S ribosomal protein L12, chloroplastic OS=Oryza sativa subsp. japonica OX=39947 GN=RPL12-2 PE=2 SV=2	J	Translation, ribosomal structure and biogenesis	50S ribosomal protein L12, chloroplastic-like [Setaria viridis]	molecular function: structural molecule activity (GO:0005198);; cellular component: intracellular (GO:0005622);; cellular component: cellular anatomical entity (GO:0110165);; biological process: metabolic process (GO:0008152);; biological process: cellular process (GO:0009987)
Sevir.3G079700.v4.1	Sevir.3G079700	47.0265	56.4604	49.9552	11.0437	10.7544	9.49	2.94753e-29	-2.34602	down	--	--	Cellular Component: integral component of membrane (GO:0016021);;	--	--	--	--	Arabinogalactan peptide	Arabinogalactan protein 16 OS=Arabidopsis thaliana OX=3702 GN=AGP16 PE=1 SV=1	S	Function unknown	hypothetical protein SETIT_3G077900v2 [Setaria italica]	cellular component: cellular anatomical entity (GO:0110165)
Sevir.5G373700.v4.1	Sevir.5G373700	6.89609	3.62123	9.10628	21.0002	22.071	18.7083	2.44228e-06	1.59911	up	--	--	Cellular Component: integral component of membrane (GO:0016021);;	K23877|6.8e-43|brp:103830887|K23877 xyloglucan O-acetyltransferase | (RefSeq) protein ALTERED XYLOGLUCAN 4 isoform X1	--	--	--	GDSL/SGNH-like Acyl-Esterase family found in Pmr5 and Cas1p	Protein ESKIMO 1 OS=Arabidopsis thaliana OX=3702 GN=ESK1 PE=1 SV=1	S	Function unknown	protein trichome birefringence-like 28 [Setaria italica]	cellular component: cellular anatomical entity (GO:0110165)
Sevir.7G028500.v4.1	Sevir.7G028500	27.696	23.6522	17.0715	9.9442	8.79454	9.87444	2.7949e-07	-1.31688	down	[S]	Function unknown	Cellular Component: cellular_component (GO:0005575);; Cellular Component: intracellular (GO:0005622);; Cellular Component: obsolete cell (GO:0005623);; Cellular Component: cytoplasm (GO:0005737);; Cellular Component: chloroplast (GO:0009507);; Cellular Component: plastid (GO:0009536);; Cellular Component: thylakoid (GO:0009579);; Cellular Component: thylakoid lumen (GO:0031977);; Cellular Compone…	--	--	--	--	TPM domain	Thylakoid lumenal 15.0 kDa protein 2, chloroplastic OS=Arabidopsis thaliana OX=3702 GN=At5g52970 PE=1 SV=2	S	Function unknown	thylakoid lumenal 15.0 kDa protein 2, chloroplastic [Setaria viridis]	cellular component: intracellular (GO:0005622);; cellular component: cellular anatomical entity (GO:0110165)
Sevir.7G124800.v4.1	Sevir.7G124800	0.687663	0	0.524121	18.2081	18.8691	21.5656	0.000300951	5.52952	up	--	--	Molecular Function: galactoside 2-alpha-L-fucosyltransferase activity (GO:0008107);; Cellular Component: integral component of membrane (GO:0016021);; Cellular Component: Golgi cisterna membrane (GO:0032580);; Biological Process: cell wall biogenesis (GO:0042546);; Biological Process: cell wall organization (GO:0071555);;	K13681|0.0e+00|sita:101782354|K13681 xyloglucan fucosyltransferase [EC:2.4.1.-] | (RefSeq) probable fucosyltransferase 7	--	--	--	Xyloglucan fucosyltransferase	Galactoside 2-alpha-L-fucosyltransferase OS=Arabidopsis thaliana OX=3702 GN=FUT1 PE=1 SV=2	S	Function unknown	probable fucosyltransferase 7 [Setaria viridis]	biological process: metabolic process (GO:0008152);; molecular function: catalytic activity (GO:0003824);; cellular component: cellular anatomical entity (GO:0110165);; cellular component: intracellular (GO:0005622);; biological process: cellular process (GO:0009987)
Sevir.6G133700.v4.1	Sevir.6G133700	25.9035	26.4483	15.8422	6.72216	7.4399	6.60624	1.12986e-10	-1.77366	down	--	--	Cellular Component: integral component of membrane (GO:0016021);;	--	--	--	--	Protein of unknown function (DUF2854)	--	S	Function unknown	thylakoid membrane protein slr0575 [Setaria viridis]	cellular component: cellular anatomical entity (GO:0110165)
Sevir.4G018800.v4.1	Sevir.4G018800	82.5152	118.861	115.568	47.7765	48.9301	48.5162	1.88356e-16	-1.18002	down	--	--	Cellular Component: integral component of membrane (GO:0016021);; Molecular Function: transmembrane transporter activity (GO:0022857);;	--	--	[R]	General function prediction only	Major Facilitator Superfamily	SPX domain-containing membrane protein OsI_21475 OS=Oryza sativa subsp. indica OX=39946 GN=OsI_21475 PE=3 SV=1	P	Inorganic ion transport and metabolism	SPX domain-containing membrane protein Os06g0129400 isoform X1 [Setaria italica]	cellular component: cellular anatomical entity (GO:0110165);; molecular function: transporter activity (GO:0005215)
Sevir.3G184500.v4.1	Sevir.3G184500	3.44085	3.01153	2.55549	0.387716	0.78014	0.536792	1.74635e-08	-2.45214	down	--	--	Cellular Component: cellular_component (GO:0005575);; Cellular Component: intracellular (GO:0005622);; Cellular Component: obsolete cell (GO:0005623);; Cellular Component: nucleus (GO:0005634);; Cellular Component: plasma membrane (GO:0005886);; Biological Process: biological_process (GO:0008150);; Biological Process: regulation of hormone levels (GO:0010817);; Cellular Component: membrane (GO:00…	--	--	--	--	--	Interactor of constitutive active ROPs 4 OS=Arabidopsis thaliana OX=3702 GN=ICR4 PE=1 SV=2	S	Function unknown	interactor of constitutive active ROPs 1-like [Setaria viridis]	cellular component: intracellular (GO:0005622);; cellular component: cellular anatomical entity (GO:0110165);; biological process: biological regulation (GO:0065007)
NewGene_5401	--	1.25065	0.805377	2.53373	4.36907	4.41109	3.90749	0.00347303	1.41609	up	--	--	--	--	--	--	--	--	--	--	--	hypothetical protein SEVIR_2G028766v2 [Setaria viridis]	--
Sevir.7G045400.v4.1	Sevir.7G045400	2.20846	1.37218	1.2464	18.9543	19.6987	20.9763	3.21554e-44	3.54566	up	--	--	Cellular Component: integral component of membrane (GO:0016021);;	K03377|1.8e-311|sita:101783429|K03377 N-acetylneuraminate 9-O-acetyltransferase [EC:2.3.1.45] | (RefSeq) protein REDUCED WALL ACETYLATION 4 isoform X1	--	[R]	General function prediction only	10 TM Acyl Transferase domain found in Cas1p	Protein REDUCED WALL ACETYLATION 4 OS=Arabidopsis thaliana OX=3702 GN=RWA4 PE=2 SV=2	S	Function unknown	protein REDUCED WALL ACETYLATION 4-like isoform X2 [Setaria viridis]	cellular component: cellular anatomical entity (GO:0110165)
NewGene_1084	--	0.583918	0.40639	0.549619	2.2396	1.58663	1.33672	0.00727874	1.67572	up	--	--	--	--	--	--	--	--	--	--	--	--	--
Sevir.9G291600.v4.1	Sevir.9G291600	188.349	288.59	132.763	2.2216	3.02364	3.20204	2.84589e-96	-6.22173	down	--	--	--	--	--	--	--	Pollen protein Ole e 1 like	--	S	Function unknown	proline-rich protein 4-like [Setaria viridis]	--
Sevir.1G029500.v4.1	Sevir.1G029500	24.1204	19.2422	52.1593	99.2695	102.905	103.243	0.000893335	1.62563	up	[R]	General function prediction only	Molecular Function: protein serine/threonine kinase activity (GO:0004674);; Molecular Function: ATP binding (GO:0005524);; Cellular Component: integral component of membrane (GO:0016021);;	K00924|3.4e-147|ats:109752507|K00924 kinase [EC:2.7.1.-] | (RefSeq) LOC109752507; receptor-like protein kinase 5	--	--	--	Leucine rich repeat	Receptor-like protein kinase 7 OS=Arabidopsis thaliana OX=3702 GN=RLK7 PE=1 SV=1	T	Signal transduction mechanisms	hypothetical protein SEVIR_1G029500v2 [Setaria viridis]	biological process: metabolic process (GO:0008152);; biological process: cellular process (GO:0009987);; molecular function: catalytic activity (GO:0003824);; molecular function: binding (GO:0005488);; cellular component: cellular anatomical entity (GO:0110165)
Sevir.4G099200.v4.1	Sevir.4G099200	9.01563	7.40373	6.55447	1.40507	1.6648	0.953349	7.32681e-17	-2.57292	down	[N]	Cell motility	Cellular Component: integral component of membrane (GO:0016021);;	K13680|1.9e-306|sita:101769751|K13680 beta-mannan synthase [EC:2.4.1.32] | (RefSeq) probable mannan synthase 3 isoform X1	--	--	--	Glycosyltransferase like family 2	Probable glucomannan 4-beta-mannosyltransferase 3 OS=Oryza sativa subsp. japonica OX=39947 GN=CSLA3 PE=2 SV=1	M	Cell wall/membrane/envelope biogenesis	probable glucomannan 4-beta-mannosyltransferase 3 [Setaria viridis]	cellular component: cellular anatomical entity (GO:0110165)
Sevir.8G131200.v4.1	Sevir.8G131200	0.197216	0.076324	0	5.84647	7.29901	6.22196	1.0192e-16	5.74714	up	[J]	Translation, ribosomal structure and biogenesis	Molecular Function: structural constituent of ribosome (GO:0003735);; Cellular Component: ribosome (GO:0005840);; Biological Process: translation (GO:0006412);;	K02866|1.1e-96|sita:101755232|K02866 large subunit ribosomal protein L10e | (RefSeq) 60S ribosomal protein L10	Ribosome (ko03010)	[J]	Translation, ribosomal structure and biogenesis	Ribosomal protein L16p/L10e	60S ribosomal protein L10-1 OS=Arabidopsis thaliana OX=3702 GN=RPL10A PE=1 SV=1	J	Translation, ribosomal structure and biogenesis	hypothetical protein SETIT_8G124200v2 [Setaria italica]	molecular function: structural molecule activity (GO:0005198);; cellular component: intracellular (GO:0005622);; cellular component: cellular anatomical entity (GO:0110165);; biological process: metabolic process (GO:0008152);; biological process: cellular process (GO:0009987)
Sevir.5G038400.v4.1	Sevir.5G038400	2.90316	5.13126	3.13399	11.8114	10.2962	12.5058	1.0171e-06	1.495	up	[G]	Carbohydrate transport and metabolism	Cellular Component: integral component of membrane (GO:0016021);; Molecular Function: transmembrane transporter activity (GO:0022857);;	K12818|6.7e-77|smo:SELMODRAFT_429199|K12818 ATP-dependent RNA helicase DHX8/PRP22 [EC:3.6.4.13] | (RefSeq) hypothetical protein	Spliceosome (ko03040)	[R]	General function prediction only	Major Facilitator Superfamily	Protein ZINC INDUCED FACILITATOR 1 OS=Arabidopsis thaliana OX=3702 GN=ZIF1 PE=1 SV=2	S	Function unknown	protein ZINC INDUCED FACILITATOR-LIKE 1-like isoform X1 [Setaria viridis]	cellular component: cellular anatomical entity (GO:0110165);; molecular function: transporter activity (GO:0005215)
Sevir.9G240000.v4.1	Sevir.9G240000	1.88561	0.321462	1.8762	5.83883	4.9681	6.12124	0.00169857	1.98622	up	[T]	Signal transduction mechanisms	Molecular Function: protein kinase activity (GO:0004672);; Molecular Function: ATP binding (GO:0005524);; Cellular Component: integral component of membrane (GO:0016021);; Molecular Function: carbohydrate binding (GO:0030246);;	K01176|2.0e-66|sbi:8065370|K01176 alpha-amylase [EC:3.2.1.1] | (RefSeq) alpha-amylase isozyme 2A	Starch and sucrose metabolism (ko00500)	--	--	Legume lectin domain	L-type lectin-domain containing receptor kinase SIT2 OS=Oryza sativa subsp. japonica OX=39947 GN=SIT2 PE=2 SV=2	T	Signal transduction mechanisms	hypothetical protein SEVIR_9G240000v2 [Setaria viridis]	biological process: metabolic process (GO:0008152);; biological process: cellular process (GO:0009987);; molecular function: catalytic activity (GO:0003824);; molecular function: binding (GO:0005488);; cellular component: cellular anatomical entity (GO:0110165)
Sevir.8G211300.v4.1	Sevir.8G211300	53.0612	78.0137	73.0695	13.1695	10.5091	11.9142	3.13696e-32	-2.57322	down	--	--	Biological Process: cortical microtubule organization (GO:0043622);;	K18635|8.9e-52|sita:101784548|K18635 protein SPIRAL1 and related proteins | (RefSeq) protein SPIRAL1-like 2	--	--	--	--	Protein SPIRAL1-like 2 OS=Oryza sativa subsp. japonica OX=39947 GN=Os11g0629400 PE=3 SV=1	S	Function unknown	protein SPIRAL1-like 2 [Setaria viridis]	biological process: cellular process (GO:0009987)
Sevir.6G013100.v4.1	Sevir.6G013100	8.08634	2.39714	4.55946	1.79787	1.02392	1.66195	0.00340101	-1.80621	down	[Q]	Secondary metabolites biosynthesis, transport and catabolism	Molecular Function: hydrolase activity (GO:0016787);;	--	--	[R]	General function prediction only	Dienelactone hydrolase family	Endo-1,3;1,4-beta-D-glucanase OS=Zea mays OX=4577 PE=1 SV=1	Q	Secondary metabolites biosynthesis, transport and catabolism	endo-1,3;1,4-beta-D-glucanase [Setaria italica]	molecular function: catalytic activity (GO:0003824)
Sevir.2G260900.v4.1	Sevir.2G260900	18.9064	10.8528	22.501	4.16472	4.82172	5.36277	1.90983e-08	-1.91561	down	--	--	Cellular Component: cellular_component (GO:0005575);; Cellular Component: obsolete cell (GO:0005623);; Cellular Component: plasma membrane (GO:0005886);; Cellular Component: membrane (GO:0016020);; Cellular Component: intrinsic component of membrane (GO:0031224);; Cellular Component: anchored component of membrane (GO:0031225);; Cellular Component: intrinsic component of plasma membrane (GO:00312…	--	--	--	--	Fasciclin domain	Fasciclin-like arabinogalactan protein 7 OS=Arabidopsis thaliana OX=3702 GN=FLA7 PE=2 SV=1	S	Function unknown	fasciclin-like arabinogalactan protein 7 [Setaria viridis]	cellular component: cellular anatomical entity (GO:0110165)
Sevir.9G026500.v4.1	Sevir.9G026500	5.58212	8.10732	9.838	4.44759	2.84399	2.8364	0.00598582	-1.26106	down	--	--	--	--	--	--	--	--	--	--	--	uncharacterized protein LOC101776586 [Setaria italica]	--
Sevir.5G004050.v4.1	Sevir.5G004050	4.32952	4.0293	7.51926	1.49946	1.02625	1.88299	0.000166341	-1.87508	down	[G]	Carbohydrate transport and metabolism	Biological Process: polysaccharide catabolic process (GO:0000272);; Molecular Function: beta-amylase activity (GO:0016161);; Molecular Function: amylopectin maltohydrolase activity (GO:0102229);;	K22200|7.1e-14|vcn:VOLCADRAFT_93926|K22200 2-carboxy-D-arabinitol-1-phosphatase [EC:3.1.3.63] | (RefSeq) pgm4; phosphoglycerate mutase	--	--	--	Histidine phosphatase superfamily (branch 1)	2-carboxy-D-arabinitol-1-phosphatase OS=Triticum aestivum OX=4565 PE=1 SV=1	G	Carbohydrate transport and metabolism	hypothetical protein SEVIR_5G004100v2 [Setaria viridis]	biological process: metabolic process (GO:0008152);; molecular function: catalytic activity (GO:0003824)
Sevir.8G062400.v4.1	Sevir.8G062400	22.4792	19.9405	18.3441	10.2004	9.636	10.3905	2.84837e-20	-1.06454	down	--	--	Biological Process: polysaccharide biosynthetic process (GO:0000271);; Biological Process: cell morphogenesis (GO:0000902);; Biological Process: regulation of immune system process (GO:0002682);; Biological Process: negative regulation of immune system process (GO:0002683);; Molecular Function: molecular_function (GO:0003674);; Molecular Function: catalytic activity (GO:0003824);; Molecular Funct…	--	--	[S]	Function unknown	Armadillo/beta-catenin-like repeat	Protein CELLULOSE SYNTHASE INTERACTIVE 3 OS=Arabidopsis thaliana OX=3702 GN=CSI3 PE=1 SV=1	S	Function unknown	protein CELLULOSE SYNTHASE INTERACTIVE 3 isoform X1 [Setaria viridis]	biological process: metabolic process (GO:0008152);; biological process: developmental process (GO:0032502);; biological process: biological regulation (GO:0065007);; molecular function: catalytic activity (GO:0003824);; molecular function: binding (GO:0005488);; cellular component: intracellular (GO:0005622);; cellular component: cellular anatomical entity (GO:0110165);; biological process: cell…
Sevir.3G256600.v4.1	Sevir.3G256600	2.53155	3.38973	3.99792	9.29045	11.4761	12.0469	1.05026e-08	1.6653	up	[Q]	Secondary metabolites biosynthesis, transport and catabolism	Molecular Function: hydrolase activity (GO:0016787);;	K09651|1.1e-16|boe:106315955|K09651 rhomboid domain-containing protein 1 [EC:3.4.21.-] | (RefSeq) rhomboid-like protein 14, mitochondrial isoform X1	--	[R]	General function prediction only	Dienelactone hydrolase family	Endo-1,3;1,4-beta-D-glucanase OS=Zea mays OX=4577 PE=1 SV=1	Q	Secondary metabolites biosynthesis, transport and catabolism	endo-1,3;1,4-beta-D-glucanase-like [Setaria viridis]	molecular function: catalytic activity (GO:0003824)
Sevir.4G149801.v4.1	Sevir.4G149801	4.72197	4.2396	6.91385	22.5647	19.2088	22.4294	3.11658e-18	1.91512	up	--	--	Molecular Function: microtubule motor activity (GO:0003777);; Molecular Function: ATP binding (GO:0005524);; Biological Process: microtubule-based movement (GO:0007018);; Molecular Function: microtubule binding (GO:0008017);;	K10406|0.0e+00|sita:101761613|K10406 kinesin family member C2/C3 | (RefSeq) kinesin-like protein KIN-14M isoform X1	--	[Z]	Cytoskeleton	Kinesin motor domain	Kinesin-like protein KIN-14M OS=Oryza sativa subsp. japonica OX=39947 GN=KIN14M PE=2 SV=2	Z	Cytoskeleton	kinesin-like protein KIN-14M isoform X1 [Setaria italica]	molecular function: catalytic activity (GO:0003824);; molecular function: binding (GO:0005488);; biological process: cellular process (GO:0009987)
NewGene_1047	--	0	0	0	30.4249	27.4596	29.4053	2.64159e-32	14.2998	up	--	--	--	K08592|1.12e-106|sita:111258351|K08592 sentrin-specific protease 1 [EC:3.4.22.68] | (RefSeq) uncharacterized protein LOC111258351	--	--	--	--	--	O	Posttranslational modification, protein turnover, chaperones	uncharacterized protein LOC117848077 isoform X1 [Setaria viridis]	--
Sevir.7G233700.v4.1	Sevir.7G233700	12.7027	10.6854	8.20916	3.64925	3.88403	3.21751	1.40875e-11	-1.46623	down	--	--	--	--	--	--	--	--	--	--	--	uncharacterized protein LOC117862456 [Setaria viridis]	--
Sevir.4G198700.v4.1	Sevir.4G198700	2.39536	0	3.79423	85.0988	105.14	98.3432	0.000681071	5.46326	up	--	--	Molecular Function: electron transfer activity (GO:0009055);;	--	--	--	--	Plastocyanin-like domain	Chemocyanin OS=Lilium longiflorum OX=4690 PE=1 SV=1	S	Function unknown	basic blue protein-like [Setaria viridis]	biological process: metabolic process (GO:0008152);; molecular function: catalytic activity (GO:0003824)
Sevir.2G238500.v4.1	Sevir.2G238500	1.70023	1.6775	1.3798	0.595954	0.863547	0.893169	0.00294557	-1.04098	down	[T]	Signal transduction mechanisms	Molecular Function: protein kinase activity (GO:0004672);; Molecular Function: ATP binding (GO:0005524);; Cellular Component: integral component of membrane (GO:0016021);;	K13416|3.2e-56|ccaj:109804867|K13416 brassinosteroid insensitive 1-associated receptor kinase 1 [EC:2.7.10.1 2.7.11.1] | (RefSeq) BRASSINOSTEROID INSENSITIVE 1-associated receptor kinase 1-like	MAPK signaling pathway - plant (ko04016);; Plant hormone signal transduction (ko04075);; Plant-pathogen interaction (ko04626)	--	--	Protein kinase domain	G-type lectin S-receptor-like serine/threonine-protein kinase At5g35370 OS=Arabidopsis thaliana OX=3702 GN=At5g35370 PE=2 SV=2	G	Carbohydrate transport and metabolism	G-type lectin S-receptor-like serine/threonine-protein kinase At5g35370 [Setaria viridis]	biological process: metabolic process (GO:0008152);; biological process: cellular process (GO:0009987);; molecular function: catalytic activity (GO:0003824);; molecular function: binding (GO:0005488);; cellular component: cellular anatomical entity (GO:0110165)
Sevir.9G096500.v4.1	Sevir.9G096500	9.18839	7.47946	8.98007	19.3579	21.2847	19.6887	2.71816e-12	1.17456	up	--	--	Molecular Function: DNA binding (GO:0003677);; Cellular Component: nucleus (GO:0005634);; Biological Process: double-strand break repair (GO:0006302);; Biological Process: DNA recombination (GO:0006310);;	K10886|2.6e-147|sita:101754707|K10886 DNA-repair protein XRCC4 | (RefSeq) DNA repair protein XRCC4	Non-homologous end-joining (ko03450)	--	--	DNA double-strand break repair and V(D)J recombination protein XRCC4	DNA repair protein XRCC4 OS=Arabidopsis thaliana OX=3702 GN=XRCC4 PE=1 SV=2	S	Function unknown	DNA repair protein XRCC4 [Setaria viridis]	molecular function: binding (GO:0005488);; cellular component: intracellular (GO:0005622);; cellular component: cellular anatomical entity (GO:0110165);; biological process: metabolic process (GO:0008152);; biological process: cellular process (GO:0009987);; biological process: response to stimulus (GO:0050896)
Sevir.7G148500.v4.1	Sevir.7G148500	1.67236	0.775479	2.04406	4.5211	4.67056	5.40787	0.000192467	1.63674	up	[R]	General function prediction only	Molecular Function: nucleotide binding (GO:0000166);; Biological Process: mitotic cell cycle (GO:0000278);; Biological Process: mitotic cytokinesis (GO:0000281);; Biological Process: cytokinesis (GO:0000910);; Molecular Function: molecular_function (GO:0003674);; Molecular Function: catalytic activity (GO:0003824);; Molecular Function: protein kinase activity (GO:0004672);; Molecular Function: pr…	--	--	[R]	General function prediction only	WD domain, G-beta repeat	Protein JINGUBANG OS=Arabidopsis thaliana OX=3702 GN=JGB PE=1 SV=1	S	Function unknown	protein JINGUBANG-like [Setaria viridis]	molecular function: binding (GO:0005488);; biological process: cellular process (GO:0009987);; molecular function: catalytic activity (GO:0003824);; biological process: metabolic process (GO:0008152);; cellular component: intracellular (GO:0005622);; cellular component: cellular anatomical entity (GO:0110165)
Sevir.9G231800.v4.1	Sevir.9G231800	0.06236	0	0	2.69177	2.15902	2.20432	4.28333e-13	6.69555	up	--	--	Biological Process: protein glycosylation (GO:0006486);; Molecular Function: transferase activity, transferring glycosyl groups (GO:0016757);;	K20888|0.0e+00|sita:101774072|K20888 xyloglucan galactosyltransferase MUR3 [EC:2.4.1.-] | (RefSeq) xyloglucan galactosyltransferase KATAMARI1 homolog	--	[GMW]	Carbohydrate transport and metabolism;; Cell wall/membrane/envelope biogenesis;; Extracellular structures	Exostosin family	Xyloglucan galactosyltransferase KATAMARI1 homolog OS=Oryza sativa subsp. japonica OX=39947 GN=Os03g0144800 PE=2 SV=1	--	--	xyloglucan galactosyltransferase KATAMARI1 homolog [Setaria viridis]	biological process: metabolic process (GO:0008152);; biological process: cellular process (GO:0009987);; molecular function: catalytic activity (GO:0003824)
Sevir.9G384100.v4.1	Sevir.9G384100	14.748	5.32013	7.29854	31.1586	31.3005	32.0744	1.02059e-05	1.72254	up	[M]	Cell wall/membrane/envelope biogenesis	Molecular Function: protein serine/threonine kinase activity (GO:0004674);; Molecular Function: ATP binding (GO:0005524);;	K14498|4.3e-192|sita:101775125|K14498 serine/threonine-protein kinase SRK2 [EC:2.7.11.1] | (RefSeq) serine/threonine-protein kinase SAPK1	MAPK signaling pathway - plant (ko04016);; Plant hormone signal transduction (ko04075)	[T]	Signal transduction mechanisms	Protein kinase domain	Serine/threonine-protein kinase SAPK1 OS=Oryza sativa subsp. japonica OX=39947 GN=SAPK1 PE=1 SV=1	T	Signal transduction mechanisms	serine/threonine-protein kinase SAPK1 [Setaria italica]	biological process: metabolic process (GO:0008152);; biological process: cellular process (GO:0009987);; molecular function: catalytic activity (GO:0003824);; molecular function: binding (GO:0005488)
Sevir.1G226500.v4.1	Sevir.1G226500	23.4983	21.2083	22.8242	9.46342	12.7293	11.8175	8.79951e-11	-1.05119	down	--	--	Biological Process: regulation of transcription, DNA-templated (GO:0006355);; Cellular Component: chloroplast (GO:0009507);; Biological Process: response to salt stress (GO:0009651);; Biological Process: chloroplast organization (GO:0009658);; Biological Process: response to abscisic acid (GO:0009737);; Biological Process: developmental process (GO:0032502);; Biological Process: plastid transcrip…	K15032|8.7e-223|sita:101754908|K15032 mTERF domain-containing protein, mitochondrial | (RefSeq) transcription termination factor MTERF5, chloroplastic	--	[KR]	Transcription;; General function prediction only	mTERF	Transcription termination factor MTERF5, chloroplastic OS=Arabidopsis thaliana OX=3702 GN=MTERF5 PE=1 SV=1	K	Transcription	transcription termination factor MTERF5, chloroplastic [Setaria italica]	biological process: biological regulation (GO:0065007);; cellular component: intracellular (GO:0005622);; cellular component: cellular anatomical entity (GO:0110165);; biological process: response to stimulus (GO:0050896);; biological process: cellular process (GO:0009987);; biological process: developmental process (GO:0032502);; biological process: metabolic process (GO:0008152);; molecular fun…
Sevir.5G227200.v4.1	Sevir.5G227200	2.07101	1.50577	1.83927	0.683014	0.413795	0.385667	9.18565e-06	-1.91842	down	--	--	Molecular Function: molecular_function (GO:0003674);; Molecular Function: nucleic acid binding (GO:0003676);; Molecular Function: RNA binding (GO:0003723);; Molecular Function: catalytic activity (GO:0003824);; Molecular Function: nuclease activity (GO:0004518);; Molecular Function: endonuclease activity (GO:0004519);; Molecular Function: binding (GO:0005488);; Cellular Component: cellular_compon…	K22565|2.6e-46|rcu:8269241|K22565 COMM domain containing 9 | (RefSeq) pentatricopeptide repeat-containing protein At5g50390, chloroplastic	--	[R]	General function prediction only	PPR repeat family	Pentatricopeptide repeat-containing protein At5g55740, chloroplastic OS=Arabidopsis thaliana OX=3702 GN=CRR21 PE=2 SV=1	S	Function unknown	pentatricopeptide repeat-containing protein At5g55740, chloroplastic [Setaria viridis]	molecular function: binding (GO:0005488);; molecular function: catalytic activity (GO:0003824);; biological process: metabolic process (GO:0008152);; biological process: cellular process (GO:0009987);; cellular component: intracellular (GO:0005622);; cellular component: cellular anatomical entity (GO:0110165)
Sevir.9G093400.v4.1	Sevir.9G093400	33.5612	38.177	39.7531	13.4358	13.2313	15.4589	4.94259e-26	-1.45323	down	--	--	--	--	--	--	--	--	FCS-Like Zinc finger 11 OS=Arabidopsis thaliana OX=3702 GN=FLZ11 PE=1 SV=1	--	--	uncharacterized protein LOC101777146 [Setaria italica]	--
Sevir.6G151300.v4.1	Sevir.6G151300	5.44151	5.70305	6.58695	17.5002	18.1329	18.0707	2.06e-23	1.54083	up	[Q]	Secondary metabolites biosynthesis, transport and catabolism	Molecular Function: oxidoreductase activity (GO:0016491);; Molecular Function: metal ion binding (GO:0046872);;	K04124|1.8e-22|ccaj:109809110|K04124 gibberellin 3beta-dioxygenase [EC:1.14.11.15] | (RefSeq) gibberellin 3-beta-dioxygenase 1-like	Diterpenoid biosynthesis (ko00904)	[QR]	Secondary metabolites biosynthesis, transport and catabolism;; General function prediction only	2OG-Fe(II) oxygenase superfamily	Gibberellin 3-beta-dioxygenase 3 OS=Arabidopsis thaliana OX=3702 GN=GA3OX3 PE=2 SV=1	Q	Secondary metabolites biosynthesis, transport and catabolism	probable inactive 2-oxoglutarate-dependent dioxygenase AOP2 [Setaria viridis]	molecular function: catalytic activity (GO:0003824);; molecular function: binding (GO:0005488)
Sevir.7G175500.v4.1	Sevir.7G175500	59.8504	62.6017	54.9372	28.0129	28.4144	24.2994	3.37888e-23	-1.19339	down	--	--	Molecular Function: cysteine-type endopeptidase activity (GO:0004197);; Cellular Component: integral component of membrane (GO:0016021);; Biological Process: CAAX-box protein processing (GO:0071586);;	K01883|6.7e-13|brp:103844710|K01883 cysteinyl-tRNA synthetase [EC:6.1.1.16] | (RefSeq) cysteine--tRNA ligase	Aminoacyl-tRNA biosynthesis (ko00970)	--	--	CPBP intramembrane metalloprotease	--	S	Function unknown	uncharacterized protein LOC117865602 [Setaria viridis]	biological process: metabolic process (GO:0008152);; molecular function: catalytic activity (GO:0003824);; cellular component: cellular anatomical entity (GO:0110165)
Sevir.3G151700.v4.1	Sevir.3G151700	1003.57	985.648	901.311	212.645	217.051	210.547	1.81545e-205	-2.23022	down	--	--	Cellular Component: chloroplast thylakoid membrane (GO:0009535);; Cellular Component: photosystem I reaction center (GO:0009538);; Biological Process: photosynthesis (GO:0015979);;	K02695|3.2e-72|sita:101785215|K02695 photosystem I subunit VI | (RefSeq) photosystem I reaction center subunit VI, chloroplastic	Photosynthesis (ko00195)	--	--	Photosystem I reaction centre subunit VI	Photosystem I reaction center subunit VI, chloroplastic OS=Oryza sativa subsp. indica OX=39946 GN=PSAH PE=2 SV=1	S	Function unknown	photosystem I reaction center subunit VI, chloroplastic [Setaria italica]	cellular component: intracellular (GO:0005622);; cellular component: cellular anatomical entity (GO:0110165);; cellular component: protein-containing complex (GO:0032991);; biological process: metabolic process (GO:0008152);; biological process: cellular process (GO:0009987)
Sevir.5G389900.v4.1	Sevir.5G389900	159.443	163.185	139.585	32.7504	34.8109	34.7311	1.14685e-118	-2.22928	down	[G]	Carbohydrate transport and metabolism	Cellular Component: cytoplasm (GO:0005737);; Biological Process: sucrose biosynthetic process (GO:0005986);; Biological Process: fructose metabolic process (GO:0006000);; Biological Process: fructose 6-phosphate metabolic process (GO:0006002);; Biological Process: gluconeogenesis (GO:0006094);; Biological Process: fructose 1,6-bisphosphate metabolic process (GO:0030388);; Molecular Function: fruc…	K01100|2.5e-178|sita:101753539|K01100 sedoheptulose-bisphosphatase [EC:3.1.3.37] | (RefSeq) sedoheptulose-1,7-bisphosphatase, chloroplastic	Carbon fixation in photosynthetic organisms (ko00710);; Carbon metabolism (ko01200)	[G]	Carbohydrate transport and metabolism	Fructose-1-6-bisphosphatase, N-terminal domain	Sedoheptulose-1,7-bisphosphatase, chloroplastic OS=Triticum aestivum OX=4565 PE=2 SV=1	G	Carbohydrate transport and metabolism	sedoheptulose-1,7-bisphosphatase, chloroplastic [Setaria italica]	cellular component: cellular anatomical entity (GO:0110165);; biological process: metabolic process (GO:0008152);; biological process: cellular process (GO:0009987);; molecular function: catalytic activity (GO:0003824)
Sevir.1G046500.v4.1	Sevir.1G046500	5.93801	7.95928	5.97104	0.871364	0.709257	0.737007	2.93432e-38	-3.13303	down	[O]	Posttranslational modification, protein turnover, chaperones	Molecular Function: serine-type endopeptidase activity (GO:0004252);;	K13199|9.8e-30|mtr:MTR_7g081660|K13199 plasminogen activator inhibitor 1 RNA-binding protein | (RefSeq) nuclear RNA-binding-like protein	--	--	--	Subtilase family	Subtilisin-like protease SBT5.3 OS=Arabidopsis thaliana OX=3702 GN=AIR3 PE=2 SV=1	G	Carbohydrate transport and metabolism	subtilisin-like protease SBT5.3 isoform X1 [Setaria viridis]	biological process: metabolic process (GO:0008152);; molecular function: catalytic activity (GO:0003824)
Sevir.9G395300.v4.1	Sevir.9G395300	2.76861	0.633054	0.671461	0.240088	0.429269	0.379071	0.00629738	-2.01726	down	--	--	Molecular Function: ADP binding (GO:0043531);;	K15078|4.0e-63|tcc:18614561|K15078 structure-specific endonuclease subunit SLX1 [EC:3.6.1.-] | (RefSeq) putative disease resistance protein RGA3	--	[T]	Signal transduction mechanisms	NB-ARC domain	Putative disease resistance protein RGA3 OS=Solanum bulbocastanum OX=147425 GN=RGA3 PE=2 SV=2	T	Signal transduction mechanisms	putative disease resistance protein RGA3 [Setaria viridis]	molecular function: binding (GO:0005488)
Sevir.3G096000.v4.1	Sevir.3G096000	0.08032	0	0.425509	5.78039	4.9884	6.58559	2.58607e-07	4.9971	up	--	--	Biological Process: protein glycosylation (GO:0006486);; Molecular Function: transferase activity, transferring glycosyl groups (GO:0016757);;	K20888|8.4e-304|sita:101781463|K20888 xyloglucan galactosyltransferase MUR3 [EC:2.4.1.-] | (RefSeq) xyloglucan galactosyltransferase KATAMARI1 homolog	--	[GMW]	Carbohydrate transport and metabolism;; Cell wall/membrane/envelope biogenesis;; Extracellular structures	Exostosin family	Xyloglucan galactosyltransferase KATAMARI1 homolog OS=Oryza sativa subsp. japonica OX=39947 GN=Os03g0144800 PE=2 SV=1	--	--	xyloglucan galactosyltransferase KATAMARI1 homolog [Setaria viridis]	biological process: metabolic process (GO:0008152);; biological process: cellular process (GO:0009987);; molecular function: catalytic activity (GO:0003824)
Sevir.8G226000.v4.1	Sevir.8G226000	9.30201	4.62884	15.219	1.32795	1.48273	1.19274	2.27854e-10	-2.91206	down	[Q]	Secondary metabolites biosynthesis, transport and catabolism	Molecular Function: diacylglycerol O-acyltransferase activity (GO:0004144);; Biological Process: glycerolipid biosynthetic process (GO:0045017);;	K15406|2.5e-79|csat:104719346|K15406 wax-ester synthase / diacylglycerol O-acyltransferase [EC:2.3.1.75 2.3.1.20] | (RefSeq) O-acyltransferase WSD1	Cutin, suberine and wax biosynthesis (ko00073)	--	--	WS/DGAT C-terminal domain	O-acyltransferase WSD1 OS=Arabidopsis thaliana OX=3702 GN=WSD1 PE=2 SV=1	S	Function unknown	O-acyltransferase WSD1-like [Setaria viridis]	molecular function: catalytic activity (GO:0003824);; biological process: metabolic process (GO:0008152);; biological process: cellular process (GO:0009987)
Sevir.1G039000.v4.1	Sevir.1G039000	5.66713	3.37929	3.74962	18.4734	13.8815	12.0349	0.00032013	1.7045	up	--	--	Cellular Component: integral component of membrane (GO:0016021);;	--	--	--	--	Domain of unknown function (DUF4516)	--	S	Function unknown	uncharacterized protein LOC111255838 [Setaria italica]	cellular component: cellular anatomical entity (GO:0110165)
Sevir.2G289100.v4.1	Sevir.2G289100	6.17194	8.54419	8.41974	0.294424	0.610946	0.433329	1.82746e-32	-4.15742	down	--	--	Biological Process: fatty acid biosynthetic process (GO:0006633);; Cellular Component: integral component of membrane (GO:0016021);; Molecular Function: transferase activity, transferring acyl groups other than amino-acyl groups (GO:0016747);;	K15397|3.3e-275|sita:101768080|K15397 3-ketoacyl-CoA synthase [EC:2.3.1.199] | (RefSeq) 3-ketoacyl-CoA synthase 4	Fatty acid elongation (ko00062);; Plant-pathogen interaction (ko04626)	--	--	FAE1/Type III polyketide synthase-like protein	3-ketoacyl-CoA synthase 4 OS=Arabidopsis thaliana OX=3702 GN=KCS4 PE=2 SV=1	I	Lipid transport and metabolism	3-ketoacyl-CoA synthase 4-like [Setaria viridis]	biological process: metabolic process (GO:0008152);; biological process: cellular process (GO:0009987);; cellular component: cellular anatomical entity (GO:0110165);; molecular function: catalytic activity (GO:0003824)
Sevir.1G262600.v4.1	Sevir.1G262600	26.7878	27.4253	30.2099	12.6999	13.9257	13.4457	1.70847e-25	-1.13118	down	[M]	Cell wall/membrane/envelope biogenesis	Molecular Function: protein kinase activity (GO:0004672);; Molecular Function: ATP binding (GO:0005524);; Cellular Component: integral component of membrane (GO:0016021);;	K13420|1.9e-24|rcu:8284055|K13420 LRR receptor-like serine/threonine-protein kinase FLS2 [EC:2.7.11.1] | (RefSeq) LRR receptor-like serine/threonine-protein kinase FLS2	MAPK signaling pathway - plant (ko04016);; Plant-pathogen interaction (ko04626)	[T]	Signal transduction mechanisms	Protein tyrosine and serine/threonine kinase	Putative kinase-like protein TMKL1 OS=Arabidopsis thaliana OX=3702 GN=TMKL1 PE=1 SV=1	T	Signal transduction mechanisms	putative kinase-like protein TMKL1 [Setaria viridis]	biological process: metabolic process (GO:0008152);; biological process: cellular process (GO:0009987);; molecular function: catalytic activity (GO:0003824);; molecular function: binding (GO:0005488);; cellular component: cellular anatomical entity (GO:0110165)
Sevir.3G176600.v4.1	Sevir.3G176600	0.828616	0.229867	0.711326	1.84188	2.13757	2.19899	0.00151329	1.72952	up	[M]	Cell wall/membrane/envelope biogenesis	Molecular Function: protein kinase activity (GO:0004672);; Molecular Function: ATP binding (GO:0005524);; Cellular Component: integral component of membrane (GO:0016021);;	K16224|1.5e-173|boe:106304564|K16224 senescence-induced receptor-like serine/threonine-protein kinase | (RefSeq) senescence-induced receptor-like serine/threonine-protein kinase	MAPK signaling pathway - plant (ko04016);; Plant-pathogen interaction (ko04626)	--	--	Malectin-like domain	Putative leucine-rich repeat receptor-like protein kinase At2g19210 OS=Arabidopsis thaliana OX=3702 GN=At2g19210 PE=1 SV=1	T	Signal transduction mechanisms	putative leucine-rich repeat receptor-like protein kinase At2g19210 [Setaria viridis]	biological process: metabolic process (GO:0008152);; biological process: cellular process (GO:0009987);; molecular function: catalytic activity (GO:0003824);; molecular function: binding (GO:0005488);; cellular component: cellular anatomical entity (GO:0110165)
Sevir.7G074100.v4.1	Sevir.7G074100	1.63767	1.20017	3.53006	5.98967	5.48392	7.92507	0.00194603	1.54014	up	[M]	Cell wall/membrane/envelope biogenesis	Cellular Component: ubiquitin ligase complex (GO:0000151);; Molecular Function: protein binding (GO:0005515);; Cellular Component: cellular_component (GO:0005575);; Cellular Component: intracellular (GO:0005622);; Cellular Component: obsolete cell (GO:0005623);; Cellular Component: cullin-RING ubiquitin ligase complex (GO:0031461);; Cellular Component: Cul3-RING ubiquitin ligase complex (GO:00314…	--	--	[R]	General function prediction only	Kelch motif	F-box/kelch-repeat protein At1g67480 OS=Arabidopsis thaliana OX=3702 GN=At1g67480 PE=2 SV=1	S	Function unknown	F-box/kelch-repeat protein At1g67480-like isoform X1 [Setaria viridis]	cellular component: protein-containing complex (GO:0032991);; molecular function: binding (GO:0005488);; cellular component: intracellular (GO:0005622)
Sevir.5G019500.v4.1	Sevir.5G019500	9.98825	12.3334	15.8169	38.1081	45.942	41.7677	8.43143e-18	1.66802	up	[E]	Amino acid transport and metabolism	Molecular Function: oxidoreductase activity (GO:0016491);;	K00306|2.1e-233|sita:101776497|K00306 sarcosine oxidase / L-pipecolate oxidase [EC:1.5.3.1 1.5.3.7] | (RefSeq) probable sarcosine oxidase	Glycine, serine and threonine metabolism (ko00260);; Lysine degradation (ko00310);; Peroxisome (ko04146)	[R]	General function prediction only	FAD dependent oxidoreductase	Probable sarcosine oxidase OS=Arabidopsis thaliana OX=3702 GN=At2g24580 PE=2 SV=1	E	Amino acid transport and metabolism	probable sarcosine oxidase [Setaria viridis]	molecular function: catalytic activity (GO:0003824)
Sevir.3G347801.v4.1	Sevir.3G347801	2.94726	3.11682	3.63024	15.7174	15.74	12.2862	7.28689e-22	2.06461	up	--	--	Biological Process: defense response (GO:0006952);; Molecular Function: ADP binding (GO:0043531);;	K13457|1.4e-48|sbi:8076342|K13457 disease resistance protein RPM1 | (RefSeq) putative disease resistance RPP13-like protein 3	Plant-pathogen interaction (ko04626)	--	--	Rx N-terminal domain	Disease resistance protein RGA5 OS=Oryza sativa subsp. japonica OX=39947 GN=RGA5 PE=2 SV=1	T	Signal transduction mechanisms	disease resistance protein RGA5-like isoform X1 [Setaria viridis]	biological process: response to stimulus (GO:0050896);; molecular function: binding (GO:0005488)
Sevir.5G163700.v4.1	Sevir.5G163700	69.6997	102.991	83.6717	35.8534	38.0021	38.3758	2.4513e-11	-1.2473	down	--	--	--	--	--	--	--	Rapid ALkalinization Factor (RALF)	Rapid alkalinization factor OS=Nicotiana tabacum OX=4097 GN=RALF PE=1 SV=1	S	Function unknown	rapid alkalinization factor [Setaria italica]	--
Sevir.5G275800.v4.1	Sevir.5G275800	0.538577	0.161713	0.681266	3.5102	3.33225	3.92985	3.77126e-06	2.64912	up	[R]	General function prediction only	Molecular Function: molecular_function (GO:0003674);; Molecular Function: catalytic activity (GO:0003824);; Molecular Function: uridine kinase activity (GO:0004849);; Cellular Component: cellular_component (GO:0005575);; Cellular Component: intracellular (GO:0005622);; Cellular Component: obsolete cell (GO:0005623);; Cellular Component: cytoplasm (GO:0005737);; Cellular Component: cytosol (GO:000…	K15918|2.1e-180|sita:101787006|K15918 D-glycerate 3-kinase [EC:2.7.1.31] | (RefSeq) LOW QUALITY PROTEIN: D-glycerate 3-kinase, chloroplastic	Glycine, serine and threonine metabolism (ko00260);; Glycerolipid metabolism (ko00561);; Glyoxylate and dicarboxylate metabolism (ko00630);; Carbon metabolism (ko01200)	[R]	General function prediction only	--	D-glycerate 3-kinase, chloroplastic OS=Arabidopsis thaliana OX=3702 GN=GLYK PE=1 SV=2	S	Function unknown	D-glycerate 3-kinase, chloroplastic-like isoform X1 [Setaria viridis]	molecular function: catalytic activity (GO:0003824);; biological process: metabolic process (GO:0008152);; biological process: cellular process (GO:0009987);; cellular component: intracellular (GO:0005622);; cellular component: cellular anatomical entity (GO:0110165)
Sevir.3G366500.v4.1	Sevir.3G366500	68.4509	64.0841	56.9166	16.6075	17.0484	17.9775	1.35735e-66	-1.93359	down	[G]	Carbohydrate transport and metabolism	Cellular Component: integral component of membrane (GO:0016021);; Molecular Function: transmembrane transporter activity (GO:0022857);;	K03319|3.3e-117|cvr:CHLNCDRAFT_56149|K03319 divalent anion:Na+ symporter, DASS family | (RefSeq) hypothetical protein	--	--	--	Sodium:sulfate symporter transmembrane region	Dicarboxylate transporter 1, chloroplastic OS=Spinacia oleracea OX=3562 GN=DIT1 PE=1 SV=1	P	Inorganic ion transport and metabolism	dicarboxylate transporter 1, chloroplastic [Setaria viridis]	cellular component: cellular anatomical entity (GO:0110165);; molecular function: transporter activity (GO:0005215)
Sevir.5G147700.v4.1	Sevir.5G147700	0.538996	0.220755	1.77413	5.41852	6.63696	6.20194	0.000307652	2.78324	up	--	--	Cellular Component: integral component of membrane (GO:0016021);;	K19038|1.7e-112|sita:101772976|K19038 E3 ubiquitin-protein ligase ATL41 [EC:2.3.2.27] | (RefSeq) probable E3 ubiquitin-protein ligase ATL44	--	[O]	Posttranslational modification, protein turnover, chaperones	Ring finger domain	E3 ubiquitin-protein ligase ATL41 OS=Arabidopsis thaliana OX=3702 GN=ATL41 PE=1 SV=1	O	Posttranslational modification, protein turnover, chaperones	probable E3 ubiquitin-protein ligase ATL44 [Setaria viridis]	cellular component: cellular anatomical entity (GO:0110165)
Sevir.3G055900.v4.1	Sevir.3G055900	2.68244	3.33911	5.30231	11.9558	11.7058	11.2036	0.000327828	1.55896	up	--	--	--	--	--	--	--	--	--	--	--	uncharacterized protein LOC101771437 isoform X1 [Setaria italica]	--
Sevir.7G286550.v4.1	Sevir.7G286550	0.992558	0.751794	0.936163	3.03701	2.15941	2.15179	0.000136151	1.40348	up	--	--	Molecular Function: magnesium ion binding (GO:0000287);; Molecular Function: terpene synthase activity (GO:0010333);;	K15803|1.0e-282|sita:101772235|K15803 (-)-germacrene D synthase [EC:4.2.3.75] | (RefSeq) LOW QUALITY PROTEIN: alpha-humulene synthase	Sesquiterpenoid and triterpenoid biosynthesis (ko00909)	--	--	Terpene synthase family, metal binding domain	Tau-cadinol synthase OS=Zea mays OX=4577 GN=TPS7 PE=1 SV=1	S	Function unknown	tau-cadinol synthase-like isoform X2 [Setaria viridis]	molecular function: binding (GO:0005488);; molecular function: catalytic activity (GO:0003824)
Sevir.5G158100.v4.1	Sevir.5G158100	0.207648	0.336601	0.170784	3.14616	3.18512	3.38987	1.15446e-24	3.67632	up	[C]	Energy production and conversion	Molecular Function: inorganic diphosphatase activity (GO:0004427);; Molecular Function: pyrophosphate hydrolysis-driven proton transmembrane transporter activity (GO:0009678);; Cellular Component: integral component of membrane (GO:0016021);;	K23025|0.0e+00|sita:101768410|K23025 H+-translocating diphosphatase [EC:7.1.3.1] | (RefSeq) pyrophosphate-energized vacuolar membrane proton pump	--	--	--	Inorganic H+ pyrophosphatase	Pyrophosphate-energized vacuolar membrane proton pump 1 OS=Arabidopsis thaliana OX=3702 GN=AVP1 PE=1 SV=1	C	Energy production and conversion	pyrophosphate-energized vacuolar membrane proton pump-like isoform X1 [Setaria viridis]	molecular function: catalytic activity (GO:0003824);; biological process: cellular process (GO:0009987);; biological process: localization (GO:0051179);; molecular function: transporter activity (GO:0005215);; cellular component: cellular anatomical entity (GO:0110165)
NewGene_4171	--	0.423977	0.539204	0.077006	3.23271	2.79882	3.38672	3.30758e-08	3.50293	up	--	--	Biological Process: defense response (GO:0006952);; Molecular Function: ADP binding (GO:0043531);;	K15078|2.01e-25|tcc:18614561|K15078 structure-specific endonuclease subunit SLX1 [EC:3.6.1.-] | (RefSeq) putative disease resistance protein RGA3	--	[T]	Signal transduction mechanisms	NB-ARC domain	Putative disease resistance protein RGA1 OS=Solanum bulbocastanum OX=147425 GN=RGA1 PE=2 SV=2	T	Signal transduction mechanisms	hypothetical protein SEVIR_8G242333v2 [Setaria viridis]	biological process: response to stimulus (GO:0050896);; molecular function: binding (GO:0005488)
Sevir.9G126300.v4.1	Sevir.9G126300	0.912912	0.02541	0.872506	7.23413	8.24042	8.12456	4.40655e-05	3.58764	up	[P]	Inorganic ion transport and metabolism	Cellular Component: integral component of membrane (GO:0016021);; Molecular Function: metal ion transmembrane transporter activity (GO:0046873);;	K14513|2.3e-185|obr:102699762|K14513 ethylene-insensitive protein 2 | (RefSeq) ethylene-insensitive protein 2-like	MAPK signaling pathway - plant (ko04016);; Plant hormone signal transduction (ko04075)	[P]	Inorganic ion transport and metabolism	Natural resistance-associated macrophage protein	Protein ETHYLENE-INSENSITIVE 2 OS=Oryza sativa subsp. japonica OX=39947 GN=EIN2 PE=2 SV=1	P	Inorganic ion transport and metabolism	protein ETHYLENE-INSENSITIVE 2-like [Setaria viridis]	cellular component: cellular anatomical entity (GO:0110165);; biological process: cellular process (GO:0009987);; biological process: localization (GO:0051179);; molecular function: transporter activity (GO:0005215)
Sevir.2G003900.v4.1	Sevir.2G003900	66.0423	65.9671	64.8703	29.0708	26.4152	27.3318	2.74557e-64	-1.30618	down	[M]	Cell wall/membrane/envelope biogenesis	Biological Process: glycolipid biosynthetic process (GO:0009247);; Cellular Component: chloroplast envelope (GO:0009941);; Molecular Function: transferase activity, transferring glycosyl groups (GO:0016757);; Biological Process: sulfolipid biosynthetic process (GO:0046506);; Molecular Function: UDP-sulfoquinovose:DAG sulfoquinovosyltransferase activity (GO:0046510);;	K06119|1.3e-279|sita:101765158|K06119 sulfoquinovosyltransferase [EC:2.4.1.-] | (RefSeq) sulfoquinovosyl transferase SQD2	Glycerolipid metabolism (ko00561)	[MOI]	Cell wall/membrane/envelope biogenesis;; Posttranslational modification, protein turnover, chaperones;; Lipid transport and metabolism	Glycosyl transferases group 1	Sulfoquinovosyl transferase SQD2 OS=Arabidopsis thaliana OX=3702 GN=SQD2 PE=1 SV=1	--	--	sulfoquinovosyl transferase SQD2 [Setaria italica]	biological process: metabolic process (GO:0008152);; biological process: cellular process (GO:0009987);; cellular component: intracellular (GO:0005622);; cellular component: cellular anatomical entity (GO:0110165);; molecular function: catalytic activity (GO:0003824)
Sevir.9G113200.v4.1	Sevir.9G113200	5.11675	4.81772	9.89181	0.939293	0.85624	0.735469	1.66748e-15	-3.01549	down	--	--	Biological Process: microtubule cytoskeleton organization (GO:0000226);; Molecular Function: microtubule binding (GO:0008017);;	K16732|0.0e+00|sita:101778108|K16732 protein regulator of cytokinesis 1 | (RefSeq) 65-kDa microtubule-associated protein 6	--	[DZ]	Cell cycle control, cell division, chromosome partitioning;; Cytoskeleton	Microtubule associated protein (MAP65/ASE1 family)	65-kDa microtubule-associated protein 6 OS=Arabidopsis thaliana OX=3702 GN=MAP65-6 PE=1 SV=1	--	--	65-kDa microtubule-associated protein 6-like [Setaria viridis]	biological process: cellular process (GO:0009987);; molecular function: binding (GO:0005488)
Sevir.9G254000.v4.1	Sevir.9G254000	12.331	6.915	9.30707	23.2272	22.7051	23.5196	9.3148e-07	1.20861	up	[E]	Amino acid transport and metabolism	Molecular Function: catalytic activity (GO:0003824);; Biological Process: biosynthetic process (GO:0009058);; Molecular Function: pyridoxal phosphate binding (GO:0030170);;	K00814|1.8e-284|sita:101784839|K00814 alanine transaminase [EC:2.6.1.2] | (RefSeq) alanine aminotransferase 2 isoform X1	Arginine biosynthesis (ko00220);; Alanine, aspartate and glutamate metabolism (ko00250);; Carbon fixation in photosynthetic organisms (ko00710);; Carbon metabolism (ko01200);; 2-Oxocarboxylic acid metabolism (ko01210);; Biosynthesis of amino acids (ko01230)	[E]	Amino acid transport and metabolism	Aminotransferase class I and II	Alanine aminotransferase 2 OS=Panicum miliaceum OX=4540 PE=1 SV=1	E	Amino acid transport and metabolism	alanine aminotransferase 2-like [Setaria viridis]	molecular function: catalytic activity (GO:0003824);; biological process: metabolic process (GO:0008152);; molecular function: binding (GO:0005488)
Sevir.9G335340.v4.1	Sevir.9G335340	8.2699	1.80281	9.93749	44.7089	47.1478	43.7004	1.96209e-06	2.70088	up	--	--	--	K11855|8.0e-16|bvg:104906049|K11855 ubiquitin carboxyl-terminal hydrolase 36/42 [EC:3.4.19.12] | (RefSeq) ubiquitin carboxyl-terminal hydrolase 36	--	--	--	Hydrophobic seed protein	Cortical cell-delineating protein OS=Zea mays OX=4577 PE=2 SV=1	S	Function unknown	cortical cell-delineating protein-like [Setaria italica]	--
Sevir.5G144100.v4.1	Sevir.5G144100	18.0772	16.233	16.294	5.37803	6.2502	7.11791	5.9345e-15	-1.489	down	--	--	Molecular Function: ATP transmembrane transporter activity (GO:0005347);; Molecular Function: oxoglutarate:malate antiporter activity (GO:0015367);; Cellular Component: integral component of membrane (GO:0016021);;	K15104|2.8e-171|sita:101758949|K15104 solute carrier family 25 (mitochondrial oxoglutarate transporter), member 11 | (RefSeq) mitochondrial dicarboxylate/tricarboxylate transporter DTC	--	[C]	Energy production and conversion	Mitochondrial carrier protein	Mitochondrial dicarboxylate/tricarboxylate transporter DTC OS=Arabidopsis thaliana OX=3702 GN=DTC PE=1 SV=1	C	Energy production and conversion	mitochondrial dicarboxylate/tricarboxylate transporter DTC [Setaria italica]	biological process: cellular process (GO:0009987);; biological process: localization (GO:0051179);; molecular function: transporter activity (GO:0005215);; cellular component: cellular anatomical entity (GO:0110165)
Sevir.5G056001.v4.1	Sevir.5G056001	60.2395	51.5666	70.5902	19.1278	20.7825	20.7171	1.16398e-20	-1.64374	down	--	--	--	--	--	--	--	Rapid ALkalinization Factor (RALF)	Rapid alkalinization factor OS=Nicotiana tabacum OX=4097 GN=RALF PE=1 SV=1	S	Function unknown	protein RALF-like 22 [Setaria italica]	--
Sevir.7G258700.v4.1	Sevir.7G258700	52.6504	54.8181	42.6963	4.94716	4.31156	4.73735	2.90734e-133	-3.47797	down	--	--	Cellular Component: nucleus (GO:0005634);; Biological Process: regulation of transcription, DNA-templated (GO:0006355);; Molecular Function: lipid binding (GO:0008289);; Molecular Function: sequence-specific DNA binding (GO:0043565);;	K09338|0.0e+00|sita:101783979|K09338 homeobox-leucine zipper protein | (RefSeq) homeobox-leucine zipper protein ROC2	--	--	--	START domain	Homeobox-leucine zipper protein ROC2 OS=Oryza sativa subsp. japonica OX=39947 GN=ROC2 PE=2 SV=1	K	Transcription	homeobox-leucine zipper protein ROC2 [Setaria viridis]	cellular component: intracellular (GO:0005622);; cellular component: cellular anatomical entity (GO:0110165);; biological process: biological regulation (GO:0065007);; molecular function: binding (GO:0005488)
Sevir.2G097900.v4.1	Sevir.2G097900	1.33927	1.20285	0.962239	3.12788	3.33381	3.24257	6.5689e-06	1.39889	up	--	--	Molecular Function: molecular_function (GO:0003674);; Molecular Function: nucleic acid binding (GO:0003676);; Molecular Function: RNA binding (GO:0003723);; Molecular Function: catalytic activity (GO:0003824);; Molecular Function: nuclease activity (GO:0004518);; Molecular Function: endonuclease activity (GO:0004519);; Molecular Function: binding (GO:0005488);; Cellular Component: cellular_compon…	K08726|3.8e-39|dzi:111302718|K08726 soluble epoxide hydrolase / lipid-phosphate phosphatase [EC:3.3.2.10 3.1.3.76] | (RefSeq) LOW QUALITY PROTEIN: uncharacterized protein LOC111302718	Arachidonic acid metabolism (ko00590);; Peroxisome (ko04146)	[R]	General function prediction only	PPR repeat	Pentatricopeptide repeat-containing protein At4g18520, chloroplastic OS=Arabidopsis thaliana OX=3702 GN=PCMP-A2 PE=1 SV=1	S	Function unknown	pentatricopeptide repeat-containing protein At4g18520, chloroplastic-like [Setaria viridis]	molecular function: binding (GO:0005488);; molecular function: catalytic activity (GO:0003824);; biological process: metabolic process (GO:0008152);; biological process: cellular process (GO:0009987);; cellular component: intracellular (GO:0005622);; cellular component: cellular anatomical entity (GO:0110165)
Sevir.8G259451.v4.1	Sevir.8G259451	0.392452	0.067163	0.227836	2.64105	1.62374	1.86072	1.88327e-05	3.01968	up	--	--	Biological Process: defense response (GO:0006952);; Molecular Function: ADP binding (GO:0043531);;	--	--	--	--	--	--	T	Signal transduction mechanisms	putative disease resistance RPP13-like protein 1 [Setaria viridis]	biological process: response to stimulus (GO:0050896);; molecular function: binding (GO:0005488)
Sevir.9G427800.v4.1	Sevir.9G427800	43.3786	51.0535	47.5621	21.1238	17.9158	17.004	8.12415e-15	-1.39573	down	--	--	Biological Process: circadian rhythm (GO:0007623);; Cellular Component: photosystem II (GO:0009523);; Cellular Component: chloroplast thylakoid membrane (GO:0009535);; Biological Process: response to high light intensity (GO:0009644);; Biological Process: photosystem II assembly (GO:0010207);;	--	--	--	--	--	Light-harvesting complex-like protein OHP1, chloroplastic OS=Arabidopsis thaliana OX=3702 GN=OHP1 PE=1 SV=1	S	Function unknown	light-harvesting complex-like protein OHP1, chloroplastic [Setaria italica]	biological process: rhythmic process (GO:0048511);; cellular component: intracellular (GO:0005622);; cellular component: protein-containing complex (GO:0032991);; cellular component: cellular anatomical entity (GO:0110165);; biological process: response to stimulus (GO:0050896);; biological process: cellular process (GO:0009987)
Sevir.2G398800.v4.1	Sevir.2G398800	96.3471	88.6208	101.262	228.932	244.795	254.294	4.04433e-53	1.28979	up	--	--	Cellular Component: nucleus (GO:0005634);; Biological Process: response to wounding (GO:0009611);; Biological Process: regulation of defense response (GO:0031347);; Biological Process: regulation of jasmonic acid mediated signaling pathway (GO:2000022);;	K13464|1.4e-125|sita:101761171|K13464 jasmonate ZIM domain-containing protein | (RefSeq) protein TIFY 10b	Plant hormone signal transduction (ko04075)	--	--	tify domain	Protein TIFY 10b OS=Oryza sativa subsp. japonica OX=39947 GN=TIFY10B PE=1 SV=1	K	Transcription	protein TIFY 10b [Setaria italica]	cellular component: intracellular (GO:0005622);; cellular component: cellular anatomical entity (GO:0110165);; biological process: response to stimulus (GO:0050896);; biological process: biological regulation (GO:0065007)
Sevir.5G438300.v4.1	Sevir.5G438300	50.7392	52.8375	55.0521	6.30741	8.03873	6.96704	4.22927e-126	-2.95179	down	--	--	--	--	--	--	--	--	--	--	--	ice-structuring glycoprotein-like [Setaria viridis]	--
Sevir.9G309800.v4.1	Sevir.9G309800	2.14868	1.99485	0.267909	11.9627	9.99126	10.6569	0.000906925	2.82079	up	[V]	Defense mechanisms	Molecular Function: ATP binding (GO:0005524);; Cellular Component: integral component of membrane (GO:0016021);; Molecular Function: ATPase activity (GO:0016887);;	K08712|5.3e-138|gsl:Gasu_29800|K08712 ATP-binding cassette, subfamily G (WHITE), member 2, SNQ2 | (RefSeq) ABC transporter, ATP-binding protein	ABC transporters (ko02010)	[Q]	Secondary metabolites biosynthesis, transport and catabolism	ABC-2 type transporter	ABC transporter G family member 41 OS=Oryza sativa subsp. japonica OX=39947 GN=ABCG41 PE=3 SV=1	Q	Secondary metabolites biosynthesis, transport and catabolism	ABC transporter G family member 41-like isoform X2 [Setaria viridis]	molecular function: binding (GO:0005488);; cellular component: cellular anatomical entity (GO:0110165);; molecular function: catalytic activity (GO:0003824)
Sevir.4G019700.v4.1	Sevir.4G019700	6.22978	5.26271	3.94169	11.2369	11.6456	11.081	1.91742e-05	1.03667	up	--	--	Cellular Component: spindle (GO:0005819);; Cellular Component: microtubule (GO:0005874);; Biological Process: activation of protein kinase activity (GO:0032147);; Biological Process: regulation of mitotic spindle organization (GO:0060236);;	K16812|1.2e-11|boe:106309774|K16812 targeting protein for Xklp2 | (RefSeq) protein TPX2	--	--	--	Cell cycle regulated microtubule associated protein	Protein TPX2 OS=Arabidopsis thaliana OX=3702 GN=TPX2 PE=1 SV=1	S	Function unknown	uncharacterized protein LOC117851368 isoform X1 [Setaria viridis]	cellular component: intracellular (GO:0005622);; cellular component: cellular anatomical entity (GO:0110165);; biological process: biological regulation (GO:0065007)
Sevir.7G316600.v4.1	Sevir.7G316600	29.5061	31.6509	23.3876	8.08119	8.96271	8.76001	1.73431e-28	-1.77071	down	--	--	Cellular Component: Golgi membrane (GO:0000139);; Cellular Component: integral component of membrane (GO:0016021);; Biological Process: pectin biosynthetic process (GO:0045489);; Molecular Function: polygalacturonate 4-alpha-galacturonosyltransferase activity (GO:0047262);; Biological Process: cell wall organization (GO:0071555);;	K13648|0.0e+00|sita:101784121|K13648 alpha-1,4-galacturonosyltransferase [EC:2.4.1.43] | (RefSeq) probable galacturonosyltransferase 7	Amino sugar and nucleotide sugar metabolism (ko00520)	--	--	Glycosyl transferase family 8	Probable galacturonosyltransferase 7 OS=Arabidopsis thaliana OX=3702 GN=GAUT7 PE=1 SV=2	G	Carbohydrate transport and metabolism	probable galacturonosyltransferase 7 [Setaria viridis]	cellular component: cellular anatomical entity (GO:0110165);; biological process: metabolic process (GO:0008152);; molecular function: catalytic activity (GO:0003824);; biological process: cellular process (GO:0009987)
Sevir.5G146000.v4.1	Sevir.5G146000	1.41152	0.619933	1.75689	5.47275	7.07442	6.34293	4.05663e-08	2.46708	up	[Q]	Secondary metabolites biosynthesis, transport and catabolism	Biological Process: response to light stimulus (GO:0009416);; Biological Process: gibberellin catabolic process (GO:0045487);; Molecular Function: metal ion binding (GO:0046872);; Molecular Function: dioxygenase activity (GO:0051213);; Molecular Function: C-19 gibberellin 2-beta-dioxygenase activity (GO:0052634);;	K04125|2.5e-187|sita:101766800|K04125 gibberellin 2beta-dioxygenase [EC:1.14.11.13] | (RefSeq) gibberellin 2-beta-dioxygenase 1	Diterpenoid biosynthesis (ko00904)	[QR]	Secondary metabolites biosynthesis, transport and catabolism;; General function prediction only	2OG-Fe(II) oxygenase superfamily	Gibberellin 2-beta-dioxygenase 3 OS=Oryza sativa subsp. japonica OX=39947 GN=GA2OX3 PE=1 SV=1	Q	Secondary metabolites biosynthesis, transport and catabolism	gibberellin 2-beta-dioxygenase 1 [Setaria italica]	biological process: response to stimulus (GO:0050896);; biological process: metabolic process (GO:0008152);; biological process: cellular process (GO:0009987);; molecular function: binding (GO:0005488);; molecular function: catalytic activity (GO:0003824)
Sevir.5G367000.v4.1	Sevir.5G367000	0.355994	0.183032	0	3.10509	4.90393	5.71241	6.31365e-07	4.46916	up	--	--	Molecular Function: DNA-binding transcription factor activity (GO:0003700);; Cellular Component: nucleus (GO:0005634);; Molecular Function: sequence-specific DNA binding (GO:0043565);;	K16225|1.3e-10|csat:104760397|K16225 probable WRKY transcription factor 52 | (RefSeq) disease resistance protein RRS1-like	Plant-pathogen interaction (ko04626)	--	--	WRKY DNA -binding domain	Probable WRKY transcription factor 38 OS=Arabidopsis thaliana OX=3702 GN=WRKY38 PE=1 SV=1	K	Transcription	probable WRKY transcription factor 65 [Setaria italica]	molecular function: transcription regulator activity (GO:0140110);; cellular component: intracellular (GO:0005622);; cellular component: cellular anatomical entity (GO:0110165);; molecular function: binding (GO:0005488)
Sevir.2G355700.v4.1	Sevir.2G355700	7.82038	6.82638	5.71582	2.22011	2.18515	2.38664	3.54119e-14	-1.63834	down	--	--	Molecular Function: molecular_function (GO:0003674);; Molecular Function: nucleic acid binding (GO:0003676);; Molecular Function: RNA binding (GO:0003723);; Molecular Function: single-stranded RNA binding (GO:0003727);; Molecular Function: mRNA binding (GO:0003729);; Molecular Function: catalytic activity (GO:0003824);; Molecular Function: nuclease activity (GO:0004518);; Molecular Function: endo…	--	--	[R]	General function prediction only	PPR repeat family	Pentatricopeptide repeat-containing protein CRP1, chloroplastic OS=Zea mays OX=4577 GN=CRP1 PE=1 SV=1	S	Function unknown	pentatricopeptide repeat-containing protein CRP1, chloroplastic [Setaria viridis]	molecular function: binding (GO:0005488);; molecular function: catalytic activity (GO:0003824);; biological process: metabolic process (GO:0008152);; biological process: cellular process (GO:0009987);; cellular component: intracellular (GO:0005622);; cellular component: cellular anatomical entity (GO:0110165);; biological process: biological regulation (GO:0065007)
Sevir.1G012500.v4.1	Sevir.1G012500	2.92062	0.101387	1.94396	40.9403	40.9778	47.3225	1.03195e-10	4.59104	up	--	--	--	--	--	--	--	--	--	S	Function unknown	uncharacterized protein LOC117849566 [Setaria viridis]	--
Sevir.2G034666.v4.1	Sevir.2G034666	22.5309	26.1249	35.504	4.43146	2.4695	3.4104	5.70525e-19	-3.07888	down	--	--	Biological Process: lipid catabolic process (GO:0016042);; Molecular Function: hydrolase activity (GO:0016787);;	--	--	--	--	--	Patatin-like protein 3 OS=Oryza sativa subsp. indica OX=39946 GN=PLP3 PE=3 SV=1	I	Lipid transport and metabolism	patatin-like protein 3 [Setaria italica]	biological process: metabolic process (GO:0008152);; molecular function: catalytic activity (GO:0003824)
Sevir.6G040300.v4.1	Sevir.6G040300	17.3105	26.6003	22.1058	10.7308	11.1587	10.9666	2.80544e-07	-1.03435	down	--	--	Molecular Function: zinc ion binding (GO:0008270);;	--	--	--	--	--	--	S	Function unknown	homeobox protein ARX-like [Setaria viridis]	molecular function: binding (GO:0005488)
Sevir.5G020500.v4.1	Sevir.5G020500	0.238861	0.220473	0.612919	4.38773	4.2881	4.84412	3.79025e-13	3.52368	up	--	--	--	K23877|4.8e-35|eus:EUTSA_v10018613mg|K23877 xyloglucan O-acetyltransferase | (RefSeq) hypothetical protein	--	--	--	GDSL/SGNH-like Acyl-Esterase family found in Pmr5 and Cas1p	Protein trichome birefringence-like 38 OS=Arabidopsis thaliana OX=3702 GN=TBL38 PE=2 SV=1	S	Function unknown	protein trichome birefringence-like 38 [Setaria viridis]	--
Sevir.5G273100.v4.1	Sevir.5G273100	0.658136	0.397848	3.47245	9.06352	10.554	11.1614	0.000145602	2.71648	up	--	--	Cellular Component: integral component of membrane (GO:0016021);;	K10581|7.1e-117|egu:105047412|K10581 ubiquitin-conjugating enzyme E2 O [EC:2.3.2.24] | (RefSeq) uncharacterized protein LOC105047412	Ubiquitin mediated proteolysis (ko04120)	--	--	Protein of unknown function (DUF2921)	--	S	Function unknown	hypothetical protein SEVIR_5G273100v2 [Setaria viridis]	cellular component: cellular anatomical entity (GO:0110165)
Sevir.2G128000.v4.1	Sevir.2G128000	2278.68	2775.99	2208.07	797.099	820.108	816.365	5.25595e-62	-1.65792	down	[G]	Carbohydrate transport and metabolism	Cellular Component: plasma membrane (GO:0005886);; Molecular Function: water channel activity (GO:0015250);; Cellular Component: integral component of membrane (GO:0016021);;	K09872|1.6e-163|sita:101755066|K09872 aquaporin PIP | (RefSeq) aquaporin PIP2-1	--	[G]	Carbohydrate transport and metabolism	Major intrinsic protein	Aquaporin PIP2-1 OS=Zea mays OX=4577 GN=PIP2-1 PE=1 SV=2	P	Inorganic ion transport and metabolism	aquaporin PIP2-1 [Setaria italica]	cellular component: cellular anatomical entity (GO:0110165);; biological process: cellular process (GO:0009987);; biological process: localization (GO:0051179);; molecular function: transporter activity (GO:0005215)
Sevir.3G149000.v4.1	Sevir.3G149000	143.331	152.536	126.376	36.4229	38.1945	34.6067	6.60663e-69	-2.00853	down	[R]	General function prediction only	Cellular Component: cellular_component (GO:0005575);; Cellular Component: cell wall (GO:0005618);; Cellular Component: intracellular (GO:0005622);; Cellular Component: obsolete cell (GO:0005623);; Cellular Component: cytoplasm (GO:0005737);; Cellular Component: Golgi apparatus (GO:0005794);; Cellular Component: plasma membrane (GO:0005886);; Cellular Component: cell-cell junction (GO:0005911);; C…	--	--	--	--	Fasciclin domain	Fasciclin-like arabinogalactan protein 11 OS=Arabidopsis thaliana OX=3702 GN=FLA11 PE=2 SV=2	S	Function unknown	fasciclin-like arabinogalactan protein 11 [Setaria viridis]	cellular component: cellular anatomical entity (GO:0110165);; cellular component: intracellular (GO:0005622)
Sevir.2G354500.v4.1	Sevir.2G354500	2.61819	3.13973	2.73267	11.4372	7.01755	6.57424	0.000527042	1.49537	up	--	--	--	--	--	--	--	--	--	--	--	uncharacterized protein LOC117844770 [Setaria viridis]	--
Sevir.7G167400.v4.1	Sevir.7G167400	2.52885	1.5698	2.26602	0.158672	0.102755	0.022115	3.40332e-12	-4.46392	down	--	--	--	--	--	--	--	Filament-like plant protein, long coiled-coil	Filament-like plant protein 7 OS=Arabidopsis thaliana OX=3702 GN=FPP7 PE=3 SV=2	S	Function unknown	filament-like plant protein 4 isoform X1 [Setaria viridis]	--
Sevir.5G197900.v4.1	Sevir.5G197900	7.44338	6.0039	6.57614	0.852408	1.09599	1.32744	2.27593e-17	-2.78506	down	[M]	Cell wall/membrane/envelope biogenesis	Biological Process: nitrogen compound metabolic process (GO:0006807);; Cellular Component: chloroplast (GO:0009507);; Molecular Function: amino-acid racemase activity (GO:0047661);;	--	--	--	--	Asp/Glu/Hydantoin racemase	--	M	Cell wall/membrane/envelope biogenesis	uncharacterized protein LOC101772977 [Setaria italica]	biological process: metabolic process (GO:0008152);; cellular component: intracellular (GO:0005622);; cellular component: cellular anatomical entity (GO:0110165);; molecular function: catalytic activity (GO:0003824)
Sevir.5G154400.v4.1	Sevir.5G154400	294.955	183.518	437.614	1128.5	1137.31	1128.88	2.86039e-07	1.83534	up	--	--	Molecular Function: peroxidase activity (GO:0004601);; Cellular Component: extracellular region (GO:0005576);; Biological Process: response to oxidative stress (GO:0006979);; Molecular Function: heme binding (GO:0020037);; Biological Process: hydrogen peroxide catabolic process (GO:0042744);; Molecular Function: metal ion binding (GO:0046872);;	K00430|5.4e-153|bdi:100821101|K00430 peroxidase [EC:1.11.1.7] | (RefSeq) peroxidase 1	Phenylpropanoid biosynthesis (ko00940)	--	--	Peroxidase	Peroxidase 1 OS=Zea mays OX=4577 GN=PER1 PE=1 SV=1	Q	Secondary metabolites biosynthesis, transport and catabolism	peroxidase 1-like [Setaria viridis]	biological process: metabolic process (GO:0008152);; biological process: cellular process (GO:0009987);; biological process: response to stimulus (GO:0050896);; biological process: detoxification (GO:0098754);; molecular function: catalytic activity (GO:0003824);; molecular function: antioxidant activity (GO:0016209);; cellular component: cellular anatomical entity (GO:0110165);; molecular functi…
Sevir.7G107000.v4.1	Sevir.7G107000	15.6517	11.6921	12.9537	2.87777	3.75844	3.62349	2.79358e-19	-2.03429	down	[G]	Carbohydrate transport and metabolism	Biological Process: lipid metabolic process (GO:0006629);; Molecular Function: phosphoric diester hydrolase activity (GO:0008081);; Cellular Component: integral component of membrane (GO:0016021);;	--	--	--	--	--	PI-PLC X domain-containing protein At5g67130 OS=Arabidopsis thaliana OX=3702 GN=At5g67130 PE=1 SV=1	S	Function unknown	hypothetical protein SEVIR_7G107000v2 [Setaria viridis]	biological process: metabolic process (GO:0008152);; molecular function: catalytic activity (GO:0003824);; cellular component: cellular anatomical entity (GO:0110165)
Sevir.1G353500.v4.1	Sevir.1G353500	17.6415	16.5523	10.4389	34.5976	35.223	34.0983	3.35615e-07	1.15795	up	--	--	Cellular Component: integral component of membrane (GO:0016021);;	K15015|1.1e-285|sita:101766142|K15015 solute carrier family 32 (vesicular inhibitory amino acid transporter) | (RefSeq) amino acid transporter AVT1A	--	[E]	Amino acid transport and metabolism	Transmembrane amino acid transporter protein	Amino acid transporter AVT1A OS=Arabidopsis thaliana OX=3702 GN=AVT1A PE=2 SV=2	E	Amino acid transport and metabolism	amino acid transporter AVT1A-like [Setaria viridis]	cellular component: cellular anatomical entity (GO:0110165)
NewGene_3856	--	0.082322	0.063607	0	1.54054	1.73597	1.53284	5.10234e-11	5.0088	up	--	--	--	--	--	--	--	Putative gypsy type transposon	--	S	Function unknown	hypothetical protein SEVIR_3G352950v2 [Setaria viridis]	--
Sevir.9G559300.v4.1	Sevir.9G559300	7.47416	6.67543	5.66055	2.57338	3.60027	2.9494	3.13938e-06	-1.17729	down	--	--	Molecular Function: calmodulin binding (GO:0005516);; Biological Process: defense response (GO:0006952);; Biological Process: response to biotic stimulus (GO:0009607);; Cellular Component: integral component of membrane (GO:0016021);;	K08472|0.0e+00|sita:101754598|K08472 mlo protein | (RefSeq) protein MLO	--	--	--	Mlo family	MLO protein homolog 1 OS=Hordeum vulgare OX=4513 GN=MLO-H1 PE=3 SV=1	P	Inorganic ion transport and metabolism	protein MLO [Setaria italica]	molecular function: binding (GO:0005488);; biological process: response to stimulus (GO:0050896);; cellular component: cellular anatomical entity (GO:0110165)
Sevir.8G215666.v4.1	Sevir.8G215666	2.45802	4.02135	2.57866	0.583168	0.253922	0.611809	1.48498e-07	-2.66688	down	--	--	Cellular Component: integral component of membrane (GO:0016021);;	K11267|2.5e-24|zma:100284656|K11267 sister chromatid cohesion protein PDS5 | (RefSeq) embryogenesis transmembrane protein	--	[R]	General function prediction only	Domain of unknown function	--	S	Function unknown	hypothetical protein SEVIR_8G215666v2 [Setaria viridis]	cellular component: cellular anatomical entity (GO:0110165)
Sevir.1G383900.v4.1	Sevir.1G383900	22.7416	32.4417	27.3694	6.13395	7.63195	6.74612	8.25343e-22	-2.05763	down	--	--	--	--	--	--	--	Domain of unknown function (DUF3067)	--	S	Function unknown	uncharacterized protein LOC117841683 [Setaria viridis]	--
Sevir.9G551000.v4.1	Sevir.9G551000	3.08885	5.02546	3.61647	1.3525	1.35311	0.610901	0.000240183	-1.86336	down	--	--	--	--	--	--	--	Putative quorum-sensing-regulated virulence factor	--	--	--	uncharacterized protein LOC117836489 [Setaria viridis]	--
Sevir.3G340100.v4.1	Sevir.3G340100	12.6797	7.77106	13.1665	0.86667	1.66364	1.81856	1.00754e-09	-2.97031	down	--	--	--	--	--	--	--	Rapid ALkalinization Factor (RALF)	--	--	--	hypothetical protein SEVIR_3G340100v2 [Setaria viridis]	--
Sevir.9G163800.v4.1	Sevir.9G163800	5.96837	10.4163	6.42599	1.32723	1.80408	1.29106	9.51987e-12	-2.41436	down	--	--	Molecular Function: DNA binding (GO:0003677);; Cellular Component: nucleus (GO:0005634);;	K14491|2.0e-07|qsu:112008699|K14491 two-component response regulator ARR-B family | (RefSeq) putative two-component response regulator ARR21	Plant hormone signal transduction (ko04075)	--	--	Myb-like DNA-binding domain	Probable transcription factor KAN4 OS=Arabidopsis thaliana OX=3702 GN=KAN4 PE=1 SV=1	K	Transcription	uncharacterized protein LOC101779847 [Setaria italica]	molecular function: binding (GO:0005488);; cellular component: intracellular (GO:0005622);; cellular component: cellular anatomical entity (GO:0110165)
Sevir.1G073900.v4.1	Sevir.1G073900	6.06293	15.8263	8.29437	2.31849	2.0135	2.56643	4.38464e-05	-2.15458	down	--	--	Biological Process: response to auxin (GO:0009733);;	K14488|1.4e-60|sita:101765988|K14488 SAUR family protein | (RefSeq) auxin-responsive protein SAUR71	Plant hormone signal transduction (ko04075)	--	--	Auxin responsive protein	Auxin-responsive protein SAUR72 OS=Arabidopsis thaliana OX=3702 GN=SAUR72 PE=1 SV=1	S	Function unknown	auxin-responsive protein SAUR71-like [Setaria viridis]	biological process: response to stimulus (GO:0050896)
Sevir.4G108500.v4.1	Sevir.4G108500	2.78661	2.63743	2.6815	7.21638	8.68347	7.40487	7.59491e-12	1.45871	up	[C]	Energy production and conversion	Molecular Function: pyruvate dehydrogenase (acetyl-transferring) activity (GO:0004739);; Biological Process: acetyl-CoA biosynthetic process from pyruvate (GO:0006086);; Cellular Component: intracellular membrane-bounded organelle (GO:0043231);;	K00161|3.0e-229|sita:101763108|K00161 pyruvate dehydrogenase E1 component alpha subunit [EC:1.2.4.1] | (RefSeq) pyruvate dehydrogenase E1 component subunit alpha-2, mitochondrial	Glycolysis / Gluconeogenesis (ko00010);; Citrate cycle (TCA cycle) (ko00020);; Pyruvate metabolism (ko00620);; Carbon metabolism (ko01200)	[C]	Energy production and conversion	Dehydrogenase E1 component	Pyruvate dehydrogenase E1 component subunit alpha-2, mitochondrial OS=Oryza sativa subsp. japonica OX=39947 GN=Os06g0246500 PE=2 SV=1	C	Energy production and conversion	pyruvate dehydrogenase E1 component subunit alpha-2, mitochondrial [Setaria italica]	biological process: metabolic process (GO:0008152);; molecular function: catalytic activity (GO:0003824);; biological process: cellular process (GO:0009987);; cellular component: intracellular (GO:0005622);; cellular component: cellular anatomical entity (GO:0110165)
Sevir.1G064300.v4.1	Sevir.1G064300	26.4355	15.2452	25.7075	3.44463	3.68845	3.29127	1.30428e-18	-2.7432	down	--	--	Cellular Component: integral component of membrane (GO:0016021);; Biological Process: regulation of amino acid export (GO:0080143);;	--	--	--	--	--	Protein GLUTAMINE DUMPER 4 OS=Arabidopsis thaliana OX=3702 GN=GDU4 PE=2 SV=1	S	Function unknown	protein GLUTAMINE DUMPER 2-like [Setaria viridis]	cellular component: cellular anatomical entity (GO:0110165);; biological process: biological regulation (GO:0065007)
Sevir.6G251050.v4.1	Sevir.6G251050	0.477209	0.613698	0.927275	0.048166	0.045904	0.053364	4.56691e-09	-3.4934	down	--	--	--	K13459|2.1e-09|tcc:18593743|K13459 disease resistance protein RPS2 | (RefSeq) probable disease resistance protein At1g61300	Plant-pathogen interaction (ko04626)	--	--	Leucine rich repeat	--	S	Function unknown	uncharacterized protein LOC117859810 [Setaria viridis]	--
Sevir.9G461300.v4.1	Sevir.9G461300	62.2043	22.7719	28.193	10.2675	9.52299	12.4835	1.90004e-05	-1.8749	down	--	--	--	--	--	--	--	--	--	--	--	uncharacterized protein LOC101775264 [Setaria italica]	--
Sevir.9G262100.v4.1	Sevir.9G262100	13.6304	6.78003	8.72865	1.75509	1.43181	1.76679	1.29646e-13	-2.58156	down	--	--	Biological Process: phototropism (GO:0009638);;	--	--	--	--	--	Protein PHYTOCHROME KINASE SUBSTRATE 3 OS=Arabidopsis thaliana OX=3702 GN=PKS3 PE=2 SV=2	S	Function unknown	uncharacterized protein LOC117838839 [Setaria viridis]	biological process: response to stimulus (GO:0050896)
Sevir.3G236800.v4.1	Sevir.3G236800	1.26094	1.03209	0	18.054	14.8731	12.221	3.18033e-06	4.14811	up	--	--	Biological Process: response to acid chemical (GO:0001101);; Cellular Component: cellular_component (GO:0005575);; Cellular Component: extracellular region (GO:0005576);; Biological Process: biological_process (GO:0008150);; Biological Process: response to endogenous stimulus (GO:0009719);; Biological Process: response to hormone (GO:0009725);; Biological Process: response to gibberellin (GO:0009…	K03860|2.1e-13|nnu:104608881|K03860 phosphatidylinositol N-acetylglucosaminyltransferase subunit Q | (RefSeq) N-acetylglucosaminyl-phosphatidylinositol biosynthetic protein gpi1-like	Glycosylphosphatidylinositol (GPI)-anchor biosynthesis (ko00563)	--	--	Gibberellin regulated protein	Gibberellin-regulated protein 3 OS=Arabidopsis thaliana OX=3702 GN=GASA3 PE=2 SV=1	S	Function unknown	gibberellin-regulated protein 3 [Setaria italica]	biological process: response to stimulus (GO:0050896);; cellular component: cellular anatomical entity (GO:0110165)
Sevir.2G087100.v4.1	Sevir.2G087100	0.633476	0.586805	0.218904	1.91601	2.78987	2.42774	4.82585e-05	2.21175	up	--	--	Biological Process: formation of cytoplasmic translation initiation complex (GO:0001732);; Molecular Function: translation initiation factor activity (GO:0003743);; Cellular Component: eukaryotic 43S preinitiation complex (GO:0016282);; Cellular Component: eukaryotic 48S preinitiation complex (GO:0033290);; Cellular Component: eukaryotic translation initiation factor 3 complex, eIF3e (GO:0071540)…	K03250|7.5e-250|sita:101767115|K03250 translation initiation factor 3 subunit E | (RefSeq) eukaryotic translation initiation factor 3 subunit E	RNA transport (ko03013)	[J]	Translation, ribosomal structure and biogenesis	eIF3 subunit 6 N terminal domain	Eukaryotic translation initiation factor 3 subunit E OS=Arabidopsis thaliana OX=3702 GN=TIF3E1 PE=1 SV=1	J	Translation, ribosomal structure and biogenesis	eukaryotic translation initiation factor 3 subunit E-like [Setaria viridis]	biological process: cellular process (GO:0009987);; biological process: metabolic process (GO:0008152);; biological process: biological regulation (GO:0065007);; molecular function: binding (GO:0005488);; molecular function: translation regulator activity (GO:0045182);; cellular component: intracellular (GO:0005622);; cellular component: protein-containing complex (GO:0032991);; cellular componen…
Sevir.3G112500.v4.1	Sevir.3G112500	3.74155	7.48069	3.6224	2.30448	1.4442	1.72271	0.00182502	-1.49022	down	[R]	General function prediction only	--	K20728|1.5e-34|thj:104814965|K20728 vegetative storage protein 2 | (RefSeq) vegetative storage protein 2-like	MAPK signaling pathway - plant (ko04016)	--	--	HAD superfamily, subfamily IIIB (Acid phosphatase)	Acid phosphatase 1 OS=Solanum lycopersicum OX=4081 GN=APS1 PE=2 SV=1	S	Function unknown	stem 31 kDa glycoprotein-like isoform X1 [Setaria viridis]	--
NewGene_19	--	0.223392	0.975199	0.011486	6.82252	6.27052	6.08172	0.00156362	4.07733	up	--	--	--	--	--	--	--	--	--	--	--	--	--
Sevir.7G134400.v4.1	Sevir.7G134400	5.76284	6.07013	5.31749	0.376218	1.29486	0.868516	5.01148e-10	-2.81099	down	[T]	Signal transduction mechanisms	Molecular Function: protein kinase activity (GO:0004672);; Molecular Function: ATP binding (GO:0005524);; Cellular Component: integral component of membrane (GO:0016021);;	K20359|3.6e-41|eus:EUTSA_v10006389mg|K20359 PRA1 family protein 1 | (RefSeq) hypothetical protein	--	--	--	Protein kinase domain	Probable inactive receptor kinase At1g48480 OS=Arabidopsis thaliana OX=3702 GN=RKL1 PE=1 SV=1	T	Signal transduction mechanisms	probable inactive receptor kinase RLK902 [Setaria viridis]	biological process: metabolic process (GO:0008152);; biological process: cellular process (GO:0009987);; molecular function: catalytic activity (GO:0003824);; molecular function: binding (GO:0005488);; cellular component: cellular anatomical entity (GO:0110165)
Sevir.3G122400.v4.1	Sevir.3G122400	39.0913	34.5393	37.3345	3.02631	2.63492	2.62478	1.68967e-194	-3.86522	down	--	--	Cellular Component: integral component of membrane (GO:0016021);;	--	--	[T]	Signal transduction mechanisms	--	--	T	Signal transduction mechanisms	uncharacterized protein LOC117849424 isoform X1 [Setaria viridis]	cellular component: cellular anatomical entity (GO:0110165)
NewGene_3826	--	48.2139	53.6685	48.0928	11.9756	10.9085	10.823	8.97462e-68	-2.208	down	--	--	--	--	--	--	--	--	--	--	--	uncharacterized protein LOC117866472 [Setaria viridis]	--
Sevir.7G272400.v4.1	Sevir.7G272400	1.1045	0	1.0589	42.1586	42.2909	40.804	0.000135897	5.72012	up	--	--	Cellular Component: Golgi membrane (GO:0000139);; Molecular Function: structural molecule activity (GO:0005198);; Biological Process: endoplasmic reticulum to Golgi vesicle-mediated transport (GO:0006888);; Biological Process: retrograde vesicle-mediated transport, Golgi to endoplasmic reticulum (GO:0006890);; Biological Process: intra-Golgi vesicle-mediated transport (GO:0006891);; Biological Pr…	K17268|3.8e-165|sita:101765616|K17268 coatomer subunit epsilon | (RefSeq) coatomer subunit epsilon-2	--	[U]	Intracellular trafficking, secretion, and vesicular transport	Coatomer epsilon subunit	Coatomer subunit epsilon-2 OS=Oryza sativa subsp. japonica OX=39947 GN=Os04g0644700 PE=3 SV=1	U	Intracellular trafficking, secretion, and vesicular transport	coatomer subunit epsilon-2 [Setaria italica]	cellular component: cellular anatomical entity (GO:0110165);; molecular function: structural molecule activity (GO:0005198);; biological process: cellular process (GO:0009987);; biological process: localization (GO:0051179);; cellular component: intracellular (GO:0005622);; cellular component: protein-containing complex (GO:0032991)
Sevir.1G321300.v4.1	Sevir.1G321300	10.2585	12.2441	10.4178	36.4183	36.8617	36.4919	7.63343e-21	1.67605	up	--	--	--	--	--	--	--	--	--	--	--	uncharacterized protein LOC117837547 [Setaria viridis]	--
Sevir.3G188750.v4.1	Sevir.3G188750	3.39099	2.42831	5.10393	7.07681	7.75521	8.16155	0.00870951	1.0224	up	--	--	--	--	--	--	--	LURP-one-related	Protein LURP-one-related 5 OS=Arabidopsis thaliana OX=3702 GN=At1g80120 PE=2 SV=1	S	Function unknown	protein LURP-one-related 5 [Setaria italica]	--
Sevir.9G289300.v4.1	Sevir.9G289300	27.2924	39.5523	27.3577	10.0266	8.17863	8.61302	2.04123e-15	-1.86529	down	[O]	Posttranslational modification, protein turnover, chaperones	--	K13993|1.6e-08|dct:110108306|K13993 HSP20 family protein | (RefSeq) small heat shock protein, chloroplastic	Protein processing in endoplasmic reticulum (ko04141)	--	--	Hsp20/alpha crystallin family	26.7 kDa heat shock protein, chloroplastic OS=Oryza sativa subsp. japonica OX=39947 GN=HSP26.7 PE=2 SV=1	S	Function unknown	uncharacterized protein LOC117836383 [Setaria viridis]	--
Sevir.1G177100.v4.1	Sevir.1G177100	0.16701	0	0.368161	1.62927	1.78851	2.43581	0.00217944	3.36557	up	--	--	Molecular Function: DNA binding (GO:0003677);; Molecular Function: DNA-binding transcription factor activity (GO:0003700);; Cellular Component: nucleus (GO:0005634);;	K12900|5.2e-26|lang:109341833|K12900 FUS-interacting serine-arginine-rich protein 1 | (RefSeq) serine/arginine-rich SC35-like splicing factor SCL30A	Spliceosome (ko03040)	--	--	AP2 domain	Ethylene-responsive transcription factor ERF114 OS=Arabidopsis thaliana OX=3702 GN=ERF114 PE=1 SV=1	K	Transcription	ethylene-responsive transcription factor ERF110-like [Setaria viridis]	molecular function: binding (GO:0005488);; molecular function: transcription regulator activity (GO:0140110);; cellular component: intracellular (GO:0005622);; cellular component: cellular anatomical entity (GO:0110165)
Sevir.1G179300.v4.1	Sevir.1G179300	2.95817	2.565	2.85714	7.33256	9.53436	7.14778	2.11595e-08	1.45967	up	--	--	--	K19042|4.5e-170|sita:101765852|K19042 E3 ubiquitin-protein ligase BOI and related proteins [EC:2.3.2.27] | (RefSeq) probable BOI-related E3 ubiquitin-protein ligase 3	--	[O]	Posttranslational modification, protein turnover, chaperones	--	Probable BOI-related E3 ubiquitin-protein ligase 3 OS=Arabidopsis thaliana OX=3702 GN=BRG3 PE=1 SV=1	O	Posttranslational modification, protein turnover, chaperones	probable BOI-related E3 ubiquitin-protein ligase 3 isoform X1 [Setaria viridis]	--
Sevir.4G261000.v4.1	Sevir.4G261000	8.2853	7.76136	8.41988	3.44712	2.58783	3.1964	1.08716e-08	-1.45569	down	--	--	--	--	--	--	--	--	--	--	--	uncharacterized protein LOC117852587 [Setaria viridis]	--
Sevir.9G495600.v4.1	Sevir.9G495600	23.5681	24.6556	10.5231	51.9401	47.8542	54.0759	6.07515e-05	1.31642	up	--	--	--	--	--	[S]	Function unknown	Vitamin B6 photo-protection and homoeostasis	Protein root UVB sensitive 3 OS=Arabidopsis thaliana OX=3702 GN=RUS3 PE=2 SV=1	S	Function unknown	protein root UVB sensitive 3 [Setaria viridis]	--
Sevir.5G460400.v4.1	Sevir.5G460400	7.51578	9.72285	7.06511	20.1568	21.9089	22.3221	1.79624e-14	1.34585	up	[F]	Nucleotide transport and metabolism	Molecular Function: orotate phosphoribosyltransferase activity (GO:0004588);; Molecular Function: orotidine-5'-phosphate decarboxylase activity (GO:0004590);; Biological Process: 'de novo' pyrimidine nucleobase biosynthetic process (GO:0006207);; Biological Process: nucleoside metabolic process (GO:0009116);; Biological Process: 'de novo' UMP biosynthetic process (GO:0044205);;	K13421|3.0e-260|sita:106804315|K13421 uridine monophosphate synthetase [EC:2.4.2.10 4.1.1.23] | (RefSeq) uridine 5'-monophosphate synthase	Pyrimidine metabolism (ko00240)	[F]	Nucleotide transport and metabolism	Orotidine 5'-phosphate decarboxylase / HUMPS family	Uridine 5'-monophosphate synthase OS=Oryza sativa subsp. japonica OX=39947 GN=UMPS1 PE=2 SV=1	F	Nucleotide transport and metabolism	uridine 5'-monophosphate synthase-like [Setaria viridis]	molecular function: catalytic activity (GO:0003824);; biological process: metabolic process (GO:0008152);; biological process: cellular process (GO:0009987)
Sevir.4G050100.v4.1	Sevir.4G050100	0.091218	0.085672	0	1.26268	0.989365	1.07763	2.46899e-06	4.08525	up	--	--	Cellular Component: integral component of membrane (GO:0016021);;	K17550|1.2e-18|hbr:110653050|K17550 protein phosphatase 1 regulatory subunit 7 | (RefSeq) leucine-rich repeat receptor-like serine/threonine-protein kinase BAM2	--	[R]	General function prediction only	Leucine rich repeat	Receptor-like protein 8 OS=Arabidopsis thaliana OX=3702 GN=RLP8 PE=2 SV=1	S	Function unknown	receptor-like protein 45 [Setaria viridis]	cellular component: cellular anatomical entity (GO:0110165)
Sevir.4G216200.v4.1	Sevir.4G216200	1015.09	1145.51	1134.35	171.012	172.846	164.314	0	-2.75278	down	--	--	Molecular Function: calcium ion binding (GO:0005509);; Cellular Component: photosystem II oxygen evolving complex (GO:0009654);; Biological Process: photosynthesis (GO:0015979);; Cellular Component: extrinsic component of membrane (GO:0019898);;	K02717|4.2e-139|sita:101777440|K02717 photosystem II oxygen-evolving enhancer protein 2 | (RefSeq) oxygen-evolving enhancer protein 2, chloroplastic	Photosynthesis (ko00195)	--	--	PsbP	Oxygen-evolving enhancer protein 2, chloroplastic OS=Triticum aestivum OX=4565 GN=PSBP PE=2 SV=1	S	Function unknown	oxygen-evolving enhancer protein 2, chloroplastic [Setaria italica]	molecular function: binding (GO:0005488);; cellular component: protein-containing complex (GO:0032991);; cellular component: cellular anatomical entity (GO:0110165);; biological process: metabolic process (GO:0008152);; biological process: cellular process (GO:0009987)
Sevir.3G222900.v4.1	Sevir.3G222900	2.51416	5.29571	2.94871	0.774232	1.15812	0.5518	3.89073e-05	-2.14669	down	--	--	Biological Process: protein glycosylation (GO:0006486);; Molecular Function: transferase activity, transferring glycosyl groups (GO:0016757);;	K20870|2.3e-251|sita:101755241|K20870 putative beta-1,4-xylosyltransferase IRX10 [EC:2.4.2.-] | (RefSeq) probable glucuronosyltransferase Os01g0926700	--	[GMW]	Carbohydrate transport and metabolism;; Cell wall/membrane/envelope biogenesis;; Extracellular structures	Exostosin family	Probable glucuronosyltransferase Os01g0926700 OS=Oryza sativa subsp. japonica OX=39947 GN=Os01g0926700 PE=3 SV=1	--	--	probable glucuronosyltransferase Os01g0926700 [Setaria viridis]	biological process: metabolic process (GO:0008152);; biological process: cellular process (GO:0009987);; molecular function: catalytic activity (GO:0003824)
Sevir.2G385400.v4.1	Sevir.2G385400	1.26904	0.972635	4.15592	5.45276	5.7775	6.20276	0.00836587	1.63078	up	[V]	Defense mechanisms	Molecular Function: ATP binding (GO:0005524);; Cellular Component: integral component of membrane (GO:0016021);; Molecular Function: ATPase activity (GO:0016887);; Molecular Function: ATPase-coupled transmembrane transporter activity (GO:0042626);;	K05658|0.0e+00|sita:101783981|K05658 ATP-binding cassette, subfamily B (MDR/TAP), member 1 [EC:7.6.2.2] | (RefSeq) putative multidrug resistance protein	ABC transporters (ko02010)	[Q]	Secondary metabolites biosynthesis, transport and catabolism	ABC transporter transmembrane region	Putative multidrug resistance protein OS=Oryza sativa subsp. japonica OX=39947 GN=Os02g0190300 PE=3 SV=1	Q	Secondary metabolites biosynthesis, transport and catabolism	putative multidrug resistance protein isoform X1 [Setaria viridis]	molecular function: binding (GO:0005488);; cellular component: cellular anatomical entity (GO:0110165);; molecular function: catalytic activity (GO:0003824);; biological process: cellular process (GO:0009987);; biological process: localization (GO:0051179);; molecular function: transporter activity (GO:0005215)
Sevir.2G329200.v4.1	Sevir.2G329200	62.2861	44.816	38.5509	4.59246	4.86625	5.91875	8.09783e-37	-3.30338	down	[C]	Energy production and conversion	Molecular Function: electron transfer activity (GO:0009055);; Cellular Component: chloroplast thylakoid membrane (GO:0009535);; Biological Process: photosynthetic electron transport in photosystem I (GO:0009773);; Cellular Component: NAD(P)H dehydrogenase complex (plastoquinone) (GO:0010598);; Molecular Function: iron-sulfur cluster binding (GO:0051536);;	--	--	--	--	2Fe-2S iron-sulfur cluster binding domain	Photosynthetic NDH subunit of subcomplex B 3, chloroplastic OS=Arabidopsis thaliana OX=3702 GN=PNSB3 PE=2 SV=1	C	Energy production and conversion	photosynthetic NDH subunit of subcomplex B 3, chloroplastic [Setaria italica]	biological process: metabolic process (GO:0008152);; molecular function: catalytic activity (GO:0003824);; cellular component: intracellular (GO:0005622);; cellular component: cellular anatomical entity (GO:0110165);; biological process: cellular process (GO:0009987);; cellular component: protein-containing complex (GO:0032991);; molecular function: binding (GO:0005488)
Sevir.5G445500.v4.1	Sevir.5G445500	151.627	126.867	134.816	44.9887	48.473	47.5712	2.97859e-47	-1.60949	down	--	--	Biological Process: response to oxidative stress (GO:0006979);; Cellular Component: chloroplast (GO:0009507);; Cellular Component: integral component of membrane (GO:0016021);;	--	--	--	--	--	Photosynthetic NDH subunit of subcomplex B 5, chloroplastic OS=Arabidopsis thaliana OX=3702 GN=PNSB5 PE=2 SV=1	--	--	photosynthetic NDH subunit of subcomplex B 5, chloroplastic [Setaria italica]	biological process: response to stimulus (GO:0050896);; cellular component: intracellular (GO:0005622);; cellular component: cellular anatomical entity (GO:0110165)
Sevir.3G180900.v4.1	Sevir.3G180900	6.13518	6.52395	3.89527	12.6288	12.7754	13.1698	5.59823e-07	1.16536	up	[G]	Carbohydrate transport and metabolism	Molecular Function: alpha,alpha-trehalose-phosphate synthase (UDP-forming) activity (GO:0003825);; Cellular Component: cytoplasm (GO:0005737);; Cellular Component: cytosol (GO:0005829);; Biological Process: trehalose biosynthetic process (GO:0005992);; Biological Process: trehalose metabolism in response to stress (GO:0070413);;	K16055|0.0e+00|sita:101778895|K16055 trehalose 6-phosphate synthase/phosphatase [EC:2.4.1.15 3.1.3.12] | (RefSeq) alpha,alpha-trehalose-phosphate synthase [UDP-forming] 1	Starch and sucrose metabolism (ko00500)	[G]	Carbohydrate transport and metabolism	Glycosyltransferase family 20	Alpha,alpha-trehalose-phosphate synthase [UDP-forming] 1 OS=Arabidopsis thaliana OX=3702 GN=TPS1 PE=1 SV=1	G	Carbohydrate transport and metabolism	alpha,alpha-trehalose-phosphate synthase [UDP-forming] 1 [Setaria italica]	molecular function: catalytic activity (GO:0003824);; cellular component: cellular anatomical entity (GO:0110165);; biological process: metabolic process (GO:0008152);; biological process: cellular process (GO:0009987)
Sevir.9G527400.v4.1	Sevir.9G527400	0.44288	0	0	12.2675	13.6281	10.4129	1.41563e-09	6.0614	up	--	--	Molecular Function: cysteine-type endopeptidase inhibitor activity (GO:0004869);;	--	--	--	--	Aspartic acid proteinase inhibitor	--	G	Carbohydrate transport and metabolism	hypothetical protein SEVIR_9G527400v2 [Setaria viridis]	biological process: biological regulation (GO:0065007);; molecular function: molecular function regulator (GO:0098772)
Sevir.2G100801.v4.1	Sevir.2G100801	17.9038	18.6187	6.74441	1.86807	3.62036	2.72953	1.65642e-06	-2.44905	down	--	--	Cellular Component: integral component of membrane (GO:0016021);;	--	--	--	--	Late embryogenesis abundant protein	--	S	Function unknown	uncharacterized protein LOC117843109 [Setaria viridis]	cellular component: cellular anatomical entity (GO:0110165)
Sevir.5G027900.v4.1	Sevir.5G027900	5.15581	7.62251	4.9809	1.41895	1.54719	1.20695	3.61553e-12	-2.14331	down	[G]	Carbohydrate transport and metabolism	Molecular Function: polygalacturonase activity (GO:0004650);; Cellular Component: extracellular region (GO:0005576);; Biological Process: carbohydrate metabolic process (GO:0005975);; Biological Process: cell wall organization (GO:0071555);;	K01213|1.7e-138|aip:107645968|K01213 galacturan 1,4-alpha-galacturonidase [EC:3.2.1.67] | (RefSeq) polygalacturonase At1g48100-like	Pentose and glucuronate interconversions (ko00040)	--	--	Glycosyl hydrolases family 28	Polygalacturonase At1g48100 OS=Arabidopsis thaliana OX=3702 GN=At1g48100 PE=2 SV=1	G	Carbohydrate transport and metabolism	polygalacturonase At1g48100-like [Setaria viridis]	molecular function: catalytic activity (GO:0003824);; cellular component: cellular anatomical entity (GO:0110165);; biological process: metabolic process (GO:0008152);; biological process: cellular process (GO:0009987)
Sevir.5G120600.v4.1	Sevir.5G120600	13.5941	9.82388	7.64835	3.13865	3.62746	4.4902	3.13516e-07	-1.52219	down	--	--	Molecular Function: inorganic anion exchanger activity (GO:0005452);; Cellular Component: integral component of membrane (GO:0016021);;	K24194|0.0e+00|sita:101782982|K24194 boron transporter | (RefSeq) boron transporter 4	--	[P]	Inorganic ion transport and metabolism	HCO3- transporter family	Boron transporter 4 OS=Arabidopsis thaliana OX=3702 GN=BOR4 PE=2 SV=1	P	Inorganic ion transport and metabolism	boron transporter 4-like [Setaria viridis]	biological process: cellular process (GO:0009987);; biological process: localization (GO:0051179);; molecular function: transporter activity (GO:0005215);; cellular component: cellular anatomical entity (GO:0110165)
Sevir.7G307566.v4.1	Sevir.7G307566	1.1901	1.33686	0.671811	4.07052	5.78563	5.14693	1.19052e-06	2.14337	up	--	--	--	--	--	--	--	--	--	--	--	large proline-rich protein BAG6 [Setaria italica]	--
Sevir.5G362300.v4.1	Sevir.5G362300	368.646	408.716	259.635	25.58	24.214	26.9565	1.39958e-97	-3.81404	down	--	--	Molecular Function: molecular_function (GO:0003674);; Molecular Function: binding (GO:0005488);; Cellular Component: cellular_component (GO:0005575);; Cellular Component: obsolete cell (GO:0005623);; Cellular Component: plasma membrane (GO:0005886);; Biological Process: transport (GO:0006810);; Biological Process: lipid transport (GO:0006869);; Biological Process: multicellular organism developme…	--	--	--	--	Probable lipid transfer	Xylogen-like protein 11 OS=Arabidopsis thaliana OX=3702 GN=XYP11 PE=2 SV=2	S	Function unknown	non-specific lipid transfer protein GPI-anchored 2 [Setaria italica]	molecular function: binding (GO:0005488);; cellular component: cellular anatomical entity (GO:0110165);; biological process: localization (GO:0051179);; biological process: multicellular organismal process (GO:0032501);; biological process: developmental process (GO:0032502)
Sevir.9G110600.v4.1	Sevir.9G110600	0.861737	0.484115	0.342536	25.8194	22.4276	20.4505	1.01724e-41	5.1807	up	--	--	--	--	--	--	--	--	--	--	--	uncharacterized protein LOC101767727 [Setaria italica]	--
Sevir.7G198800.v4.1	Sevir.7G198800	0.109686	0.863792	0.247432	3.78064	4.82896	6.44547	2.98292e-05	3.47161	up	--	--	Cellular Component: monolayer-surrounded lipid storage body (GO:0012511);; Cellular Component: integral component of membrane (GO:0016021);; Biological Process: lipid storage (GO:0019915);;	--	--	--	--	Oleosin	Oleosin Zm-I OS=Zea mays OX=4577 GN=OLE16 PE=2 SV=2	U	Intracellular trafficking, secretion, and vesicular transport	oleosin 16 kDa [Setaria italica]	cellular component: intracellular (GO:0005622);; cellular component: cellular anatomical entity (GO:0110165);; biological process: localization (GO:0051179);; biological process: biological regulation (GO:0065007)
Sevir.5G166900.v4.1	Sevir.5G166900	70.8201	86.8266	75.651	38.0009	40.0248	38.2589	9.22523e-25	-1.09314	down	[T]	Signal transduction mechanisms	Cellular Component: cyclin-dependent protein kinase holoenzyme complex (GO:0000307);; Cellular Component: nuclear chromatin (GO:0000790);; Molecular Function: cyclin-dependent protein serine/threonine kinase activity (GO:0004693);; Molecular Function: ATP binding (GO:0005524);; Cellular Component: nucleus (GO:0005634);; Biological Process: protein phosphorylation (GO:0006468);; Molecular Function…	K08819|4.0e-304|sita:101758546|K08819 cyclin-dependent kinase 12/13 [EC:2.7.11.22 2.7.11.23] | (RefSeq) probable serine/threonine-protein kinase At1g54610 isoform X1	--	[D]	Cell cycle control, cell division, chromosome partitioning	Protein kinase domain	Probable serine/threonine-protein kinase At1g54610 OS=Arabidopsis thaliana OX=3702 GN=At1g54610 PE=1 SV=1	T	Signal transduction mechanisms	probable serine/threonine-protein kinase At1g54610 isoform X1 [Setaria italica]	cellular component: protein-containing complex (GO:0032991);; cellular component: intracellular (GO:0005622);; cellular component: cellular anatomical entity (GO:0110165);; biological process: metabolic process (GO:0008152);; biological process: cellular process (GO:0009987);; biological process: biological regulation (GO:0065007);; molecular function: catalytic activity (GO:0003824);; molecular …
Sevir.5G103750.v4.1	Sevir.5G103750	0.185539	0.054152	0.036736	1.92045	1.50336	1.83734	5.01184e-11	4.06548	up	[T]	Signal transduction mechanisms	Molecular Function: protein serine/threonine kinase activity (GO:0004674);; Molecular Function: ATP binding (GO:0005524);; Cellular Component: integral component of membrane (GO:0016021);;	K20181|7.4e-94|mtr:MTR_5g026090|K20181 vacuolar protein sorting-associated protein 18 | (RefSeq) vacuolar sorting-associated-like protein	--	--	--	Protein kinase domain	Probable LRR receptor-like serine/threonine-protein kinase At3g47570 OS=Arabidopsis thaliana OX=3702 GN=At3g47570 PE=2 SV=1	T	Signal transduction mechanisms	probable LRR receptor-like serine/threonine-protein kinase At3g47570 [Setaria italica]	biological process: metabolic process (GO:0008152);; biological process: cellular process (GO:0009987);; molecular function: catalytic activity (GO:0003824);; molecular function: binding (GO:0005488);; cellular component: cellular anatomical entity (GO:0110165)
Sevir.2G383400.v4.1	Sevir.2G383400	11.0482	9.22615	10.7491	21.8762	24.2069	24.7317	1.3376e-15	1.13291	up	--	--	Cellular Component: Golgi membrane (GO:0000139);; Cellular Component: integral component of membrane (GO:0016021);; Molecular Function: transferase activity, transferring glycosyl groups (GO:0016757);; Biological Process: cell wall organization (GO:0071555);;	K20783|3.3e-242|sita:101778869|K20783 arabinosyltransferase [EC:2.4.2.-] | (RefSeq) arabinosyltransferase RRA3	Other types of O-glycan biosynthesis (ko00514)	--	--	Nucleotide-diphospho-sugar transferase	Arabinosyltransferase RRA3 OS=Arabidopsis thaliana OX=3702 GN=RRA3 PE=2 SV=1	O	Posttranslational modification, protein turnover, chaperones	arabinosyltransferase RRA3-like [Setaria viridis]	cellular component: cellular anatomical entity (GO:0110165);; molecular function: catalytic activity (GO:0003824);; biological process: cellular process (GO:0009987)
Sevir.1G325100.v4.1	Sevir.1G325100	1.46139	0.044408	1.3592	33.3159	30.7764	30.911	4.26785e-06	4.96226	up	--	--	Molecular Function: DNA binding (GO:0003677);; Cellular Component: nucleus (GO:0005634);; Biological Process: regulation of transcription, DNA-templated (GO:0006355);;	K00521|2.7e-49|cmos:111447866|K00521 ferric-chelate reductase [EC:1.16.1.7] | (RefSeq) ferric reduction oxidase 7, chloroplastic-like	--	--	--	No apical meristem (NAM) protein	Protein FEZ OS=Arabidopsis thaliana OX=3702 GN=FEZ PE=2 SV=1	K	Transcription	hypothetical protein SEVIR_1G325100v2 [Setaria viridis]	molecular function: binding (GO:0005488);; cellular component: intracellular (GO:0005622);; cellular component: cellular anatomical entity (GO:0110165);; biological process: biological regulation (GO:0065007)
Sevir.2G225900.v4.1	Sevir.2G225900	2.3997	4.13631	4.04806	0.428407	0.990129	0.262808	0.000110516	-2.6484	down	--	--	Cellular Component: integral component of membrane (GO:0016021);;	--	--	--	--	--	--	--	--	uncharacterized protein LOC117842727 [Setaria viridis]	cellular component: cellular anatomical entity (GO:0110165)
NewGene_6223	--	43.2031	61.9205	28.7761	9.81879	9.62223	10.4093	8.8685e-14	-2.22219	down	--	--	--	--	--	--	--	--	--	--	--	hypothetical protein SEVIR_1G078126v2 [Setaria viridis]	--
Sevir.1G207600.v4.1	Sevir.1G207600	1.78641	1.16243	1.82833	18.5516	15.9507	14.995	3.89253e-42	3.4073	up	--	--	--	--	--	--	--	--	--	S	Function unknown	cingulin-like [Setaria viridis]	--
Sevir.2G004801.v4.1	Sevir.2G004801	8.85551	10.1866	11.3242	2.52011	2.22857	1.42154	1.80517e-10	-2.34061	down	--	--	Cellular Component: apoplast (GO:0048046);;	--	--	--	--	Dirigent-like protein	Dirigent protein 1 OS=Arabidopsis thaliana OX=3702 GN=DIR1 PE=2 SV=1	S	Function unknown	dirigent protein 1-like [Setaria viridis]	cellular component: cellular anatomical entity (GO:0110165)
Sevir.5G182783.v4.1	Sevir.5G182783	9.0065	7.08614	10.5953	19.9731	18.7366	22.6317	3.74804e-05	1.1408	up	[E]	Amino acid transport and metabolism	Biological Process: pollen tube adhesion (GO:0009865);;	--	--	--	--	Stress responsive A/B Barrel Domain	Stress-response A/B barrel domain-containing protein HS1 OS=Arabidopsis thaliana OX=3702 GN=HS1 PE=1 SV=1	S	Function unknown	stress-response A/B barrel domain-containing protein HS1 [Setaria italica]	biological process: reproduction (GO:0000003);; biological process: cellular process (GO:0009987);; biological process: reproductive process (GO:0022414);; biological process: biological adhesion (GO:0022610);; biological process: intraspecies interaction between organisms (GO:0051703)
Sevir.9G330000.v4.1	Sevir.9G330000	10.7126	4.54432	10.5186	26.1086	26.3003	28.0232	4.48232e-06	1.58062	up	--	--	--	--	--	--	--	Auxin canalisation	VAN3-binding protein OS=Arabidopsis thaliana OX=3702 GN=VAB PE=1 SV=1	T	Signal transduction mechanisms	VAN3-binding protein-like [Setaria viridis]	--
Sevir.5G226100.v4.1	Sevir.5G226100	0	0	0	3.0181	1.49445	1.8665	2.8232e-07	7.90028	up	[O]	Posttranslational modification, protein turnover, chaperones	--	K09510|1.3e-12|ats:109777754|K09510 DnaJ homolog subfamily B member 4 | (RefSeq) LOC109777754; dnaJ homolog subfamily B member 4-like	--	[O]	Posttranslational modification, protein turnover, chaperones	DnaJ domain	DnaJ protein P58IPK homolog A OS=Oryza sativa subsp. japonica OX=39947 GN=P58A PE=1 SV=1	O	Posttranslational modification, protein turnover, chaperones	chaperone protein dnaJ 6 [Setaria italica]	--
Sevir.1G370800.v4.1	Sevir.1G370800	39.4706	40.7179	31.6256	18.4547	19.241	17.814	1.24291e-13	-1.06875	down	[O]	Posttranslational modification, protein turnover, chaperones	Molecular Function: serine-type peptidase activity (GO:0008236);;	K03797|1.3e-301|sita:101768038|K03797 carboxyl-terminal processing protease [EC:3.4.21.102] | (RefSeq) carboxyl-terminal-processing peptidase 2, chloroplastic isoform X1	--	--	--	Peptidase family S41	Carboxyl-terminal-processing peptidase 2, chloroplastic OS=Arabidopsis thaliana OX=3702 GN=CTPA2 PE=1 SV=1	M	Cell wall/membrane/envelope biogenesis	carboxyl-terminal-processing peptidase 2, chloroplastic isoform X1 [Setaria viridis]	biological process: metabolic process (GO:0008152);; molecular function: catalytic activity (GO:0003824)
Sevir.6G244600.v4.1	Sevir.6G244600	2.7257	4.71509	4.15368	0.083454	0.313739	0.011462	1.45923e-08	-4.86895	down	[QV]	Secondary metabolites biosynthesis, transport and catabolism;; Defense mechanisms	Molecular Function: monooxygenase activity (GO:0004497);; Molecular Function: iron ion binding (GO:0005506);; Cellular Component: integral component of membrane (GO:0016021);; Molecular Function: oxidoreductase activity, acting on paired donors, with incorporation or reduction of molecular oxygen (GO:0016705);; Molecular Function: heme binding (GO:0020037);;	K20770|1.7e-123|gra:105789196|K20770 (+)-delta-cadinene 8-hydroxylase [EC:1.14.-.-] | (RefSeq) flavonoid 3'-monooxygenase-like	--	[Q]	Secondary metabolites biosynthesis, transport and catabolism	Cytochrome P450	Flavonoid 3'-monooxygenase CYP75B137 OS=Crocosmia x crocosmiiflora OX=1053288 GN=CYP75B137 PE=1 SV=1	Q	Secondary metabolites biosynthesis, transport and catabolism	flavonoid 3'-monooxygenase CYP75B137-like [Setaria viridis]	biological process: metabolic process (GO:0008152);; molecular function: catalytic activity (GO:0003824);; molecular function: binding (GO:0005488);; cellular component: cellular anatomical entity (GO:0110165)
Sevir.5G454400.v4.1	Sevir.5G454400	6.60042	0.308284	1.82143	29.6276	29.4721	32.9039	0.00367048	3.31979	up	--	--	Molecular Function: hydrolase activity, hydrolyzing O-glycosyl compounds (GO:0004553);; Biological Process: carbohydrate metabolic process (GO:0005975);;	K19891|4.1e-46|crb:17886892|K19891 glucan endo-1,3-beta-glucosidase 1/2/3 [EC:3.2.1.39] | (RefSeq) glucan endo-1,3-beta-glucosidase 3	Starch and sucrose metabolism (ko00500)	--	--	Glycosyl hydrolases family 17	Glucan endo-1,3-beta-glucosidase, acidic isoform OS=Zea mays OX=4577 PE=2 SV=1	G	Carbohydrate transport and metabolism	glucan endo-1,3-beta-glucosidase, acidic isoform-like [Setaria viridis]	molecular function: catalytic activity (GO:0003824);; biological process: metabolic process (GO:0008152)
Sevir.8G169300.v4.1	Sevir.8G169300	3.75015	6.54751	3.28791	0.243205	0.445911	0.342127	3.50531e-19	-3.751	down	--	--	Cellular Component: integral component of membrane (GO:0016021);;	K01728|6.0e-11|zju:107419134|K01728 pectate lyase [EC:4.2.2.2] | (RefSeq) pectate lyase 1-like	Pentose and glucuronate interconversions (ko00040)	--	--	Domain of unknown function (DUF4220)	--	S	Function unknown	uncharacterized protein LOC117833636 [Setaria viridis]	cellular component: cellular anatomical entity (GO:0110165)
Sevir.4G014200.v4.1	Sevir.4G014200	2.26363	2.57873	3.08414	0.659581	0.85406	0.648657	2.28309e-11	-1.92505	down	--	--	Cellular Component: integral component of membrane (GO:0016021);;	--	--	--	--	Domain of unknown function (DUF4220)	--	S	Function unknown	uncharacterized protein LOC117851618 [Setaria viridis]	cellular component: cellular anatomical entity (GO:0110165)
Sevir.1G284000.v4.1	Sevir.1G284000	6.5455	1.39348	6.56928	24.2818	22.3247	24.4709	1.87488e-05	2.21924	up	[E]	Amino acid transport and metabolism	Cellular Component: integral component of membrane (GO:0016021);; Molecular Function: transmembrane transporter activity (GO:0022857);;	K14638|6.2e-226|egu:105043845|K14638 solute carrier family 15 (peptide/histidine transporter), member 3/4 | (RefSeq) protein NRT1/ PTR FAMILY 7.3-like isoform X1	--	[E]	Amino acid transport and metabolism	POT family	Protein NRT1/ PTR FAMILY 7.3 OS=Arabidopsis thaliana OX=3702 GN=NPF7.3 PE=1 SV=2	E	Amino acid transport and metabolism	protein NRT1/ PTR FAMILY 7.2-like [Setaria viridis]	cellular component: cellular anatomical entity (GO:0110165);; molecular function: transporter activity (GO:0005215)
Sevir.3G291400.v4.1	Sevir.3G291400	9.38512	7.92937	10.088	0.768371	1.6954	0.921682	8.21131e-18	-3.06541	down	--	--	Cellular Component: integral component of membrane (GO:0016021);; Molecular Function: transmembrane transporter activity (GO:0022857);;	K14638|2.4e-240|ats:109768228|K14638 solute carrier family 15 (peptide/histidine transporter), member 3/4 | (RefSeq) LOC109768228; protein NRT1/ PTR FAMILY 2.7-like	--	[E]	Amino acid transport and metabolism	POT family	Protein NRT1/ PTR FAMILY 2.7 OS=Arabidopsis thaliana OX=3702 GN=NPF2.7 PE=1 SV=1	E	Amino acid transport and metabolism	protein NRT1/ PTR FAMILY 2.7 [Setaria italica]	cellular component: cellular anatomical entity (GO:0110165);; molecular function: transporter activity (GO:0005215)
Sevir.1G316200.v4.1	Sevir.1G316200	49.0268	54.1886	53.2988	11.4862	11.759	10.9578	2.90419e-146	-2.25036	down	[G]	Carbohydrate transport and metabolism	Molecular Function: cellulase activity (GO:0008810);; Biological Process: cellulose catabolic process (GO:0030245);;	K01179|3.7e-293|sita:101768307|K01179 endoglucanase [EC:3.2.1.4] | (RefSeq) endoglucanase 6	Starch and sucrose metabolism (ko00500)	--	--	Glycosyl hydrolase family 9	Endoglucanase 6 OS=Oryza sativa subsp. japonica OX=39947 GN=Os02g0733300 PE=2 SV=1	G	Carbohydrate transport and metabolism	endoglucanase 6 [Setaria italica]	molecular function: catalytic activity (GO:0003824);; biological process: metabolic process (GO:0008152);; biological process: cellular process (GO:0009987)
Sevir.9G224300.v4.1	Sevir.9G224300	53.7142	57.5307	35.455	5.04711	4.02604	4.29735	9.07344e-54	-3.51401	down	[Q]	Secondary metabolites biosynthesis, transport and catabolism	Biological Process: fatty acid biosynthetic process (GO:0006633);; Cellular Component: membrane (GO:0016020);; Molecular Function: transferase activity, transferring acyl groups other than amino-acyl groups (GO:0016747);;	K15397|2.2e-268|sita:101770003|K15397 3-ketoacyl-CoA synthase [EC:2.3.1.199] | (RefSeq) 3-ketoacyl-CoA synthase 12	Fatty acid elongation (ko00062);; Plant-pathogen interaction (ko04626)	--	--	FAE1/Type III polyketide synthase-like protein	3-ketoacyl-CoA synthase 12 OS=Arabidopsis thaliana OX=3702 GN=KCS12 PE=2 SV=1	G	Carbohydrate transport and metabolism	3-ketoacyl-CoA synthase 12-like [Setaria viridis]	biological process: metabolic process (GO:0008152);; biological process: cellular process (GO:0009987);; cellular component: cellular anatomical entity (GO:0110165);; molecular function: catalytic activity (GO:0003824)
Sevir.9G522300.v4.1	Sevir.9G522300	280.917	263.552	231.011	42.944	44.1337	43.7385	1.39154e-154	-2.62517	down	[I]	Lipid transport and metabolism	Biological Process: fatty acid biosynthetic process (GO:0006633);; Cellular Component: integral component of membrane (GO:0016021);; Molecular Function: transferase activity, transferring acyl groups other than amino-acyl groups (GO:0016747);;	K15397|0.0e+00|sita:101759842|K15397 3-ketoacyl-CoA synthase [EC:2.3.1.199] | (RefSeq) 3-ketoacyl-CoA synthase 10	Fatty acid elongation (ko00062);; Plant-pathogen interaction (ko04626)	--	--	FAE1/Type III polyketide synthase-like protein	3-ketoacyl-CoA synthase 10 OS=Arabidopsis thaliana OX=3702 GN=FDH PE=1 SV=2	I	Lipid transport and metabolism	3-ketoacyl-CoA synthase 10-like [Setaria viridis]	biological process: metabolic process (GO:0008152);; biological process: cellular process (GO:0009987);; cellular component: cellular anatomical entity (GO:0110165);; molecular function: catalytic activity (GO:0003824)
Sevir.7G229400.v4.1	Sevir.7G229400	95.5051	118.795	92.5966	21.2417	21.4497	21.7943	2.81789e-105	-2.2651	down	[H]	Coenzyme transport and metabolism	Biological Process: chlorophyll biosynthetic process (GO:0015995);; Molecular Function: magnesium chelatase activity (GO:0016851);;	K03403|0.0e+00|sbi:8085857|K03403 magnesium chelatase subunit H [EC:6.6.1.1] | (RefSeq) magnesium-chelatase subunit ChlH, chloroplastic	Porphyrin and chlorophyll metabolism (ko00860)	--	--	CobN/Magnesium Chelatase	Magnesium-chelatase subunit ChlH, chloroplastic OS=Oryza sativa subsp. indica OX=39946 GN=CHLH PE=3 SV=1	H	Coenzyme transport and metabolism	magnesium-chelatase subunit ChlH, chloroplastic [Setaria viridis]	biological process: metabolic process (GO:0008152);; biological process: cellular process (GO:0009987);; molecular function: catalytic activity (GO:0003824)
Sevir.9G182300.v4.1	Sevir.9G182300	0	0	0	2.50688	2.25827	2.17335	1.78868e-13	9.55537	up	[QV]	Secondary metabolites biosynthesis, transport and catabolism;; Defense mechanisms	Molecular Function: monooxygenase activity (GO:0004497);; Molecular Function: iron ion binding (GO:0005506);; Cellular Component: integral component of membrane (GO:0016021);; Molecular Function: oxidoreductase activity, acting on paired donors, with incorporation or reduction of molecular oxygen (GO:0016705);; Molecular Function: heme binding (GO:0020037);;	K12153|2.3e-227|ats:109756299|K12153 phenylalanine N-monooxygenase [EC:1.14.14.40] | (RefSeq) LOC109756299; tyrosine N-monooxygenase-like	Cyanoamino acid metabolism (ko00460);; Glucosinolate biosynthesis (ko00966);; 2-Oxocarboxylic acid metabolism (ko01210)	[Q]	Secondary metabolites biosynthesis, transport and catabolism	Cytochrome P450	Tyrosine N-monooxygenase OS=Sorghum bicolor OX=4558 GN=CYP79A1 PE=1 SV=3	Q	Secondary metabolites biosynthesis, transport and catabolism	tyrosine N-monooxygenase-like [Setaria viridis]	biological process: metabolic process (GO:0008152);; molecular function: catalytic activity (GO:0003824);; molecular function: binding (GO:0005488);; cellular component: cellular anatomical entity (GO:0110165)
Sevir.9G530601.v4.1	Sevir.9G530601	3.19707	2.64448	3.74734	0.999647	1.46691	0.955384	1.06201e-05	-1.5411	down	--	--	Molecular Function: protein binding (GO:0005515);;	K11426|1.4e-08|ccav:112521683|K11426 [histone H3]-lysine4/36 N-trimethyltransferase SMYD [EC:2.1.1.354 2.1.1.357] | (RefSeq) histone-lysine N-methyltransferase ATXR4	Lysine degradation (ko00310)	[B]	Chromatin structure and dynamics	SET domain	Histone-lysine N-methyltransferase ATXR4 OS=Arabidopsis thaliana OX=3702 GN=ATXR4 PE=2 SV=2	B	Chromatin structure and dynamics	uncharacterized protein LOC117836452 [Setaria viridis]	molecular function: binding (GO:0005488)
Sevir.1G354700.v4.1	Sevir.1G354700	38.362	46.0716	43.5982	21.3532	21.2587	22.5187	4.09929e-23	-1.03018	down	[M]	Cell wall/membrane/envelope biogenesis	Cellular Component: integral component of membrane (GO:0016021);;	K08679|1.9e-256|sita:101770201|K08679 UDP-glucuronate 4-epimerase [EC:5.1.3.6] | (RefSeq) UDP-glucuronate 4-epimerase 1	Amino sugar and nucleotide sugar metabolism (ko00520)	[M]	Cell wall/membrane/envelope biogenesis	GDP-mannose 4,6 dehydratase	UDP-glucuronate 4-epimerase 1 OS=Arabidopsis thaliana OX=3702 GN=GAE1 PE=1 SV=1	M	Cell wall/membrane/envelope biogenesis	UDP-glucuronate 4-epimerase 1 [Setaria italica]	cellular component: cellular anatomical entity (GO:0110165)
Sevir.5G228800.v4.1	Sevir.5G228800	8.33968	5.40316	12.127	36.5435	37.276	36.2738	7.31864e-15	2.03483	up	[V]	Defense mechanisms	Molecular Function: ATP binding (GO:0005524);; Cellular Component: integral component of membrane (GO:0016021);; Molecular Function: ATPase activity (GO:0016887);;	K08712|6.8e-138|gsl:Gasu_29800|K08712 ATP-binding cassette, subfamily G (WHITE), member 2, SNQ2 | (RefSeq) ABC transporter, ATP-binding protein	ABC transporters (ko02010)	[Q]	Secondary metabolites biosynthesis, transport and catabolism	ABC-2 type transporter	ABC transporter G family member 37 OS=Oryza sativa subsp. japonica OX=39947 GN=ABCG37 PE=2 SV=1	Q	Secondary metabolites biosynthesis, transport and catabolism	ABC transporter G family member 37 [Setaria viridis]	molecular function: binding (GO:0005488);; cellular component: cellular anatomical entity (GO:0110165);; molecular function: catalytic activity (GO:0003824)
Sevir.3G215100.v4.1	Sevir.3G215100	17.7584	1.77397	8.79127	131.826	131.221	136.088	1.99936e-05	3.74629	up	[R]	General function prediction only	--	--	--	--	--	Phosphatidylethanolamine-binding protein	--	S	Function unknown	uncharacterized protein LOC101758756 [Setaria italica]	--
Sevir.7G133300.v4.1	Sevir.7G133300	132.564	143.914	102.881	25.2888	23.944	25.1125	7.29331e-49	-2.40963	down	--	--	Molecular Function: structural constituent of ribosome (GO:0003735);; Cellular Component: ribosome (GO:0005840);; Biological Process: translation (GO:0006412);;	K19032|2.2e-91|sita:101779802|K19032 30S ribosomal protein 3 | (RefSeq) 30S ribosomal protein 3, chloroplastic	--	--	--	Plastid and cyanobacterial ribosomal protein (PSRP-3 / Ycf65)	30S ribosomal protein 3, chloroplastic OS=Hordeum vulgare OX=4513 GN=PSRP3 PE=2 SV=1	J	Translation, ribosomal structure and biogenesis	30S ribosomal protein 3, chloroplastic-like [Setaria viridis]	molecular function: structural molecule activity (GO:0005198);; cellular component: intracellular (GO:0005622);; cellular component: cellular anatomical entity (GO:0110165);; biological process: metabolic process (GO:0008152);; biological process: cellular process (GO:0009987)
Sevir.1G161600.v4.1	Sevir.1G161600	1.50669	1.76628	1.59615	0.452145	0.693989	0.266942	0.00899568	-1.83047	down	--	--	Biological Process: endomembrane system organization (GO:0010256);; Cellular Component: integral component of membrane (GO:0016021);;	--	--	--	--	Protein of unknown function (DUF679)	Protein DMP6 OS=Arabidopsis thaliana OX=3702 GN=DMP6 PE=2 SV=1	S	Function unknown	protein DMP6 [Setaria italica]	biological process: cellular process (GO:0009987);; cellular component: cellular anatomical entity (GO:0110165)
Sevir.1G004500.v4.1	Sevir.1G004500	1.47891	0.077714	1.59293	17.2806	19.0905	17.7275	7.1034e-08	4.02672	up	[C]	Energy production and conversion	Molecular Function: L-lactate dehydrogenase activity (GO:0004459);; Cellular Component: cytoplasm (GO:0005737);; Biological Process: carbohydrate metabolic process (GO:0005975);; Biological Process: carboxylic acid metabolic process (GO:0019752);;	K00016|2.8e-194|sita:101769096|K00016 L-lactate dehydrogenase [EC:1.1.1.27] | (RefSeq) L-lactate dehydrogenase A	Glycolysis / Gluconeogenesis (ko00010);; Cysteine and methionine metabolism (ko00270);; Pyruvate metabolism (ko00620);; Propanoate metabolism (ko00640)	[C]	Energy production and conversion	lactate/malate dehydrogenase, NAD binding domain	L-lactate dehydrogenase A OS=Hordeum vulgare OX=4513 PE=1 SV=1	C	Energy production and conversion	L-lactate dehydrogenase A [Setaria italica]	biological process: metabolic process (GO:0008152);; molecular function: catalytic activity (GO:0003824);; cellular component: cellular anatomical entity (GO:0110165);; biological process: cellular process (GO:0009987)
Sevir.7G279100.v4.1	Sevir.7G279100	30.5297	22.5153	26.3008	12.4057	12.8217	13.3507	3.91624e-07	-1.09915	down	--	--	Biological Process: regulation of transcription, DNA-templated (GO:0006355);; Molecular Function: zinc ion binding (GO:0008270);; Molecular Function: sequence-specific DNA binding (GO:0043565);;	K09184|2.7e-07|dcr:108219662|K09184 GATA-binding protein, other eukaryote | (RefSeq) GATA transcription factor 11-like	--	[K]	Transcription	GATA zinc finger	GATA transcription factor 23 OS=Arabidopsis thaliana OX=3702 GN=GATA23 PE=2 SV=2	K	Transcription	GATA transcription factor 23-like [Setaria viridis]	biological process: biological regulation (GO:0065007);; molecular function: binding (GO:0005488)
Sevir.8G195900.v4.1	Sevir.8G195900	26.1284	22.247	19.0709	87.8791	87.6365	96.4155	4.21463e-36	1.94944	up	--	--	--	K06630|9.2e-136|sita:101779297|K06630 14-3-3 protein epsilon | (RefSeq) putative 14-3-3-like protein GF14-H	--	[O]	Posttranslational modification, protein turnover, chaperones	14-3-3 protein	Putative 14-3-3-like protein GF14-H OS=Oryza sativa subsp. japonica OX=39947 GN=GF14H PE=3 SV=1	O	Posttranslational modification, protein turnover, chaperones	putative 14-3-3-like protein GF14-H isoform X1 [Setaria viridis]	--
Sevir.8G081800.v4.1	Sevir.8G081800	8.39421	9.19446	7.42561	0.591741	1.00132	0.734825	1.28911e-31	-3.45059	down	--	--	Molecular Function: DNA binding (GO:0003677);;	K15777|4.5e-42|mesc:110630336|K15777 4,5-DOPA dioxygenase extradiol [EC:1.13.11.-] | (RefSeq) uncharacterized protein LOC110630336	Betalain biosynthesis (ko00965)	--	--	ZF-HD protein dimerisation region	Zinc-finger homeodomain protein 4 OS=Oryza sativa subsp. japonica OX=39947 GN=ZHD4 PE=2 SV=2	K	Transcription	zinc-finger homeodomain protein 4-like isoform X1 [Setaria italica]	molecular function: binding (GO:0005488)
Sevir.3G172500.v4.1	Sevir.3G172500	6.81547	5.62671	3.45462	13.0661	12.6931	11.8676	0.00164084	1.17608	up	--	--	--	--	--	--	--	Senescence regulator	--	S	Function unknown	uncharacterized protein LOC117847613 [Setaria viridis]	--
Sevir.1G130000.v4.1	Sevir.1G130000	1.63336	0.524594	1.8134	15.2618	16.5719	15.4212	1.11178e-17	3.53486	up	[V]	Defense mechanisms	Molecular Function: antiporter activity (GO:0015297);; Cellular Component: membrane (GO:0016020);; Cellular Component: integral component of membrane (GO:0016021);; Molecular Function: transmembrane transporter activity (GO:0022857);; Molecular Function: xenobiotic transmembrane transporter activity (GO:0042910);;	K03327|2.5e-281|sita:101786754|K03327 multidrug resistance protein, MATE family | (RefSeq) protein DETOXIFICATION 16	--	[R]	General function prediction only	MatE	Protein DETOXIFICATION 16 OS=Arabidopsis thaliana OX=3702 GN=DTX16 PE=2 SV=1	V	Defense mechanisms	protein DETOXIFICATION 16 [Setaria italica]	biological process: cellular process (GO:0009987);; biological process: localization (GO:0051179);; molecular function: transporter activity (GO:0005215);; cellular component: cellular anatomical entity (GO:0110165)
Sevir.5G342000.v4.1	Sevir.5G342000	0.845437	0.550594	1.91934	10.5016	9.98325	9.97816	9.6065e-13	3.15136	up	[T]	Signal transduction mechanisms	Molecular Function: protein kinase activity (GO:0004672);; Molecular Function: ATP binding (GO:0005524);; Cellular Component: integral component of membrane (GO:0016021);;	K24104|1.6e-63|thj:104799061|K24104 GPN-loop GTPase | (RefSeq) LOW QUALITY PROTEIN: uncharacterized protein LOC104799061	--	--	--	Protein kinase domain	Cysteine-rich receptor-like protein kinase 6 OS=Oryza sativa subsp. japonica OX=39947 GN=CRK6 PE=1 SV=1	T	Signal transduction mechanisms	putative cysteine-rich receptor-like protein kinase 35 [Setaria viridis]	biological process: metabolic process (GO:0008152);; biological process: cellular process (GO:0009987);; molecular function: catalytic activity (GO:0003824);; molecular function: binding (GO:0005488);; cellular component: cellular anatomical entity (GO:0110165)
Sevir.8G186200.v4.1	Sevir.8G186200	1.58041	9.41368	27.6302	2.74233	2.99008	2.66899	0.0090133	-2.23716	down	--	--	Molecular Function: sulfotransferase activity (GO:0008146);;	K22312|2.1e-111|sita:101776639|K22312 hydroxyjasmonate sulfotransferase [EC:2.8.2.39] | (RefSeq) LOW QUALITY PROTEIN: uncharacterized protein LOC101776639	--	[R]	General function prediction only	Sulfotransferase domain	Cytosolic sulfotransferase 18 OS=Arabidopsis thaliana OX=3702 GN=SOT18 PE=1 SV=1	S	Function unknown	cytosolic sulfotransferase 18-like [Setaria viridis]	molecular function: catalytic activity (GO:0003824)
Sevir.9G386400.v4.1	Sevir.9G386400	3.74838	4.22596	1.50128	0.835593	0.576854	1.01569	0.000275798	-2.02458	down	[E]	Amino acid transport and metabolism	Molecular Function: serine-type carboxypeptidase activity (GO:0004185);;	K16297|1.0e-266|sbi:8077124|K16297 serine carboxypeptidase-like clade II [EC:3.4.16.-] | (RefSeq) serine carboxypeptidase 24 isoform X2	--	[OE]	Posttranslational modification, protein turnover, chaperones;; Amino acid transport and metabolism	Serine carboxypeptidase	Serine carboxypeptidase 1 OS=Medicago truncatula OX=3880 GN=SCP1 PE=1 SV=3	O	Posttranslational modification, protein turnover, chaperones	serine carboxypeptidase-like 26 [Setaria viridis]	biological process: metabolic process (GO:0008152);; molecular function: catalytic activity (GO:0003824)
Sevir.6G166900.v4.1	Sevir.6G166900	10.9936	11.1823	10.4087	4.89395	4.70574	4.77359	1.92673e-23	-1.23736	down	[J]	Translation, ribosomal structure and biogenesis	Molecular Function: GTP binding (GO:0005525);;	K13427|1.5e-26|oeu:111390921|K13427 nitric-oxide synthase, plant [EC:1.14.13.39] | (RefSeq) putative nitric oxide synthase	Arginine biosynthesis (ko00220);; Arginine and proline metabolism (ko00330);; Plant-pathogen interaction (ko04626)	[R]	General function prediction only	50S ribosome-binding GTPase	GTP-binding protein BRASSINAZOLE INSENSITIVE PALE GREEN 2, chloroplastic OS=Arabidopsis thaliana OX=3702 GN=BPG2 PE=1 SV=1	C	Energy production and conversion	GTP-binding protein BRASSINAZOLE INSENSITIVE PALE GREEN 2, chloroplastic [Setaria viridis]	molecular function: binding (GO:0005488)
Sevir.5G006200.v4.1	Sevir.5G006200	1.32642	1.26673	1.59807	0.241411	0.488071	0.447042	7.16813e-06	-1.8826	down	--	--	--	K13457|1.7e-62|sbi:8082060|K13457 disease resistance protein RPM1 | (RefSeq) putative disease resistance protein At1g59780	Plant-pathogen interaction (ko04626)	--	--	Rx N-terminal domain	Disease resistance protein PIK6-NP OS=Oryza sativa subsp. japonica OX=39947 GN=PIK6-NP PE=2 SV=1	S	Function unknown	disease resistance protein Pik-2-like [Setaria viridis]	--
Sevir.3G424500.v4.1	Sevir.3G424500	15.6389	18.7718	16.0245	7.60031	7.65653	6.93213	8.00086e-19	-1.24017	down	[E]	Amino acid transport and metabolism	Cellular Component: integral component of membrane (GO:0016021);; Molecular Function: transmembrane transporter activity (GO:0022857);;	K14638|1.2e-133|cmax:111493070|K14638 solute carrier family 15 (peptide/histidine transporter), member 3/4 | (RefSeq) protein NRT1/ PTR FAMILY 2.13-like	--	[E]	Amino acid transport and metabolism	POT family	Protein NRT1/ PTR FAMILY 2.11 OS=Arabidopsis thaliana OX=3702 GN=NPF2.11 PE=1 SV=1	E	Amino acid transport and metabolism	protein NRT1/ PTR FAMILY 2.11-like [Setaria viridis]	cellular component: cellular anatomical entity (GO:0110165);; molecular function: transporter activity (GO:0005215)
[truncated: 5,412 more rows]

## Sheet: Table S3
Table S3. The expression level of DEGs related with phytohormone signal transduction in green foxtail based on log2 (fold change) with untreated plants as control.
Description	#ID	Sv-T0-1_FPKM	Sv-T0-3_FPKM	Sv-T0-2_FPKM	Sv-T4-1_FPKM	Sv-T4-2_FPKM	Sv-T4-3_FPKM	Pvalue	log2FC	regulated	COG_class	COG_class_annotation	GO_annotation	KEGG_annotation	KEGG_pathway_annotation	KOG_class	KOG_class_annotation	Pfam_annotation	Swiss-Prot_annotation	eggNOG_class	eggNOG_class_annotation	NR_annotation
[truncated: 65 more rows]

## Sheet: Table S4
Table S4. Primers used in the study.
[truncated: 10 more rows]
